# Supplementary material for: Blood-based epigenome-wide analyses of chronic low-grade inflammation across diverse population cohorts
Source: Cell Genom. 2024 Apr 30;4(5):100544. doi: 10.1016/j.xgen.2024.100544 (PMC11099341; doi:10.1016/j.xgen.2024.100544)
Supplement: Table S1. Results from basic model for epigenome-wide association study, related to Figure 2 [file mmc2.xlsx]

## Sheet: Table S1
Table S1. Results from basic model - epigenome-wide association study, related to Figure 2.
Results from a basic model for epigenome-wide association study on blood CRP in Generation Scotland. Only the top 1,000 associations are shown due to space restrictions (i.e. smallest p-values).
	CpG	Chromosome	Position	Gene	Feature	Relation to CpG Island	Orientation	Beta	SE	p
	cg09349128	22	50327986			N_Shore	-	-10.1356	0.31345	5.97868e-223
	cg18608055	19	1130866	SBNO2;SBNO2	Body;Body	OpenSea	-	-9.42753	0.303945	9.14299e-206
	cg00840791	19	16453259			OpenSea	+	-2.92693	0.0990319	1.83997e-187
	cg22652934	21	36180035	RUNX1;RUNX1	Body;Body	OpenSea	+	-5.84646	0.217037	1.08863e-156
	cg11047325	17	76354934	SOCS3	Body	Island	-	-3.20514	0.119086	1.98017e-156
	cg26416615	10	63751843	ARID5B	Body	OpenSea	+	-6.61656	0.251892	3.12254e-149
	cg18181703	17	76354621	SOCS3	Body	N_Shore	-	-5.68094	0.218818	6.86058e-146
	cg19748455	17	76274856	LOC100996291	TSS1500	OpenSea	-	-5.97426	0.231214	1.4935e-144
	cg17501210	6	166970252	RPS6KA2;RPS6KA2	Body;Body	OpenSea	-	-5.03049	0.196473	5.08208e-142
	cg10636246	1	159046973	AIM2	TSS1500	OpenSea	+	-4.89788	0.193833	1.93185e-138
	cg13343932	17	76355061	SOCS3;LOC101928674;LOC101928674	Body;TSS1500;TSS1500	Island	+	-3.57094	0.144958	8.64859e-132
	cg11902329	2	228253636			OpenSea	-	-4.03737	0.164462	6.62827e-131
	cg06500161	21	43656587	ABCG1;ABCG1;ABCG1;ABCG1;ABCG1;ABCG1	Body;Body;Body;Body;Body;Body	S_Shore	+	7.30341	0.297876	1.3726e-130
	cg07573872	19	1126342	SBNO2;SBNO2	Body;Body	S_Shelf	-	-5.2134	0.213755	2.90031e-129
	cg26804423	7	8201134	ICA1;ICA1;ICA1	Body;Body;Body	OpenSea	+	7.25697	0.299066	5.4167e-128
	cg11832534	1	3563998	WDR8	Body	N_Shelf	+	6.67503	0.276538	1.08228e-126
	cg07136393	13	109776430	MYO16;MYO16	Body;Body	N_Shelf	+	4.4472	0.18603	2.41426e-124
	cg04725636	8	67004538	DNAJC5B	Body	OpenSea	+	-4.30913	0.180475	4.75729e-124
	cg12170787	19	1130965	SBNO2;SBNO2	Body;Body	OpenSea	-	-7.9913	0.337531	4.91e-122
	cg07821355	6	116706621	DSE;DSE	5'UTR;5'UTR	OpenSea	+	-7.20707	0.305541	3.68627e-121
	cg12992827	3	101901234			OpenSea	+	-4.35087	0.185093	2.37736e-120
	cg09063556	16	66653795	CMTM4;CMTM4	3'UTR;Body	OpenSea	-	6.43397	0.274666	1.5314e-119
	cg02786370	4	2747928	TNIP2;TNIP2;TNIP2	Body;Body;Body	OpenSea	-	-4.54292	0.196342	1.01303e-116
	cg02650017	17	47301614	PHOSPHO1;PHOSPHO1	Body;Body	Island	+	-11.3319	0.501925	2.66644e-111
	cg12054453	17	57915717	TMEM49	Body	OpenSea	+	-3.48197	0.155913	5.55843e-109
	cg23204398	8	126365081	NSMCE2	Body	OpenSea	+	4.42248	0.198433	1.50346e-108
	cg18353028	8	65669513	CYP7B1	Body	OpenSea	+	-4.29741	0.193703	1.35699e-107
	cg02716826	9	33447032	SUGT1P1;AQP3	Body;Body	N_Shore	-	-5.56566	0.252751	4.7768e-106
	cg08949269	20	31443298			OpenSea	+	5.96411	0.271053	6.85362e-106
	cg22488164	12	14716910	PLBD1	Body	N_Shelf	+	4.86382	0.222892	3.36029e-104
	cg04381163	22	31852077	EIF4ENIF1;EIF4ENIF1;EIF4ENIF1	Body;Body;Body	OpenSea	-	6.30249	0.289615	1.19899e-103
	cg13373048	3	71892575			OpenSea	-	-7.72651	0.355458	2.03461e-103
	cg07808881	14	89974621	FOXN3	5'UTR	OpenSea	-	6.10972	0.281908	7.9028e-103
	cg16395997	1	3562798	WDR8	Body	S_Shore	-	5.07716	0.234781	2.1613e-102
	cg16531578	6	42370098	TRERF1;TRERF1	5'UTR;5'UTR	OpenSea	-	-3.83888	0.177583	2.54549e-102
	cg17953136	2	20232577	LAPTM4A	3'UTR	OpenSea	-	6.23194	0.290224	5.32898e-101
	cg19821297	19	12890029			S_Shore	-	-5.42102	0.252941	1.25588e-100
	cg07978331	16	75046041	ZNRF1	Body	OpenSea	+	-4.63686	0.216653	2.33922e-100
	cg23761815	10	73083123	SLC29A3	Body	S_Shelf	+	6.53597	0.305766	4.06548e-100
	cg00826902	1	3563954	WDR8	Body	N_Shelf	+	4.14047	0.19457	2.981e-99
	cg09897881	15	86195808	AKAP13;AKAP13;AKAP13	Body;Body;Body	OpenSea	+	-5.9256	0.280752	1.09569e-97
	cg16936953	17	57915665	TMEM49	Body	OpenSea	+	-3.07667	0.145818	1.25869e-97
	cg00889210	16	14280183	MKL2;MKL2	Body;Body	OpenSea	+	4.72035	0.223741	1.31219e-97
	cg05399785	1	3564031	WDR8	Body	N_Shelf	+	4.85296	0.231227	1.25176e-96
	cg13264822	7	137565290	CREB3L2	Body	OpenSea	-	5.21188	0.251295	1.9664e-94
	cg05241923	9	136010810	RALGDS	Body	OpenSea	+	-4.63592	0.224036	5.13365e-94
	cg24174557	17	57903544	TMEM49	Body	OpenSea	-	-5.37944	0.261824	9.93346e-93
	cg07133321	3	45607976			OpenSea	-	5.64502	0.274925	1.29255e-92
	cg23320029	3	171004750	TNIK;TNIK;TNIK;TNIK;TNIK;TNIK;TNIK;TNIK	Body;Body;Body;Body;Body;Body;Body;Body	OpenSea	+	-4.16441	0.203499	5.14772e-92
	cg04369622	14	67119468	GPHN;GPHN	Body;Body	OpenSea	+	4.23561	0.207095	6.48739e-92
	cg17364865	3	121380361	HCLS1;HCLS1	TSS1500;TSS1500	OpenSea	+	9.29017	0.455228	1.5903e-91
	cg00683922	1	207242569	PFKFB2;PFKFB2	Body;Body	OpenSea	+	4.16727	0.204418	2.45467e-91
	cg14051805	15	39917220	FSIP1	Body	OpenSea	-	-6.72467	0.330092	3.24025e-91
	cg16755922	17	80536214	FOXK2	Body	S_Shelf	+	3.31549	0.162836	4.04786e-91
	cg13369266	7	35821562	SEPT7-AS1;SEPT7-AS1	Body;Body	OpenSea	-	5.59363	0.27521	8.28737e-91
	cg18038415	8	126553272			OpenSea	+	6.03451	0.297968	3.51977e-90
	cg20378147	1	32050627	TINAGL1;TINAGL1;TINAGL1;TINAGL1;TINAGL1;TINAGL1	ExonBnd;ExonBnd;ExonBnd;Body;Body;Body	N_Shore	-	7.71999	0.3814	4.38085e-90
	cg07426444	15	72209354	MYO9A	Body	OpenSea	-	4.91491	0.243405	1.15261e-89
	cg19758958	11	62319222			OpenSea	+	-5.77165	0.286068	1.59957e-89
	cg24830274	7	41826734			OpenSea	-	6.74787	0.335612	6.31935e-89
	cg01044314	19	2442930	LMNB2	Body	N_Shore	+	4.77981	0.237777	6.85489e-89
	cg16217672	10	75843201	VCL;VCL	Body;Body	OpenSea	+	5.9096	0.294686	1.77019e-88
	cg07252680	14	94857224	SERPINA1;SERPINA1;SERPINA1;SERPINA1;SERPINA1;SERPINA1;SERPINA1;SERPINA1;SERPINA1;SERPINA1	TSS200;TSS200;TSS200;TSS200;TSS200;TSS200;TSS200;TSS200;TSS200;TSS200	OpenSea	+	-7.07233	0.35275	1.94287e-88
	cg09310636	14	90760903	NRDE2	Body	OpenSea	+	6.13127	0.306551	5.0187e-88
	cg26470501	19	45252955	BCL3	Body	S_Shore	+	-4.93014	0.246594	5.85026e-88
	cg01072106	9	138952311	NACC2	5'UTR	OpenSea	-	-5.33488	0.267128	8.94683e-88
	cg02011576	3	38060265	PLCD1;PLCD1;PLCD1	Body;Body;Body	OpenSea	-	5.06402	0.253728	1.15089e-87
	cg03037271	17	40548565			OpenSea	-	5.99082	0.300489	1.75245e-87
	cg20073681	16	4674013	MGRN1;MGRN1;MGRN1;MGRN1;MGRN1	TSS1500;TSS1500;TSS1500;TSS1500;TSS1500	N_Shore	-	6.68517	0.335726	2.81812e-87
	cg18871648	14	74227431	ELMSAN1;ELMSAN1	TSS1500;5'UTR	S_Shore	+	-5.28846	0.265878	4.33044e-87
	cg13074526	17	76274743	LOC100996291	TSS200	OpenSea	+	-3.36584	0.16945	7.36771e-87
	cg27216853	2	10205672	CYS1	Body	OpenSea	+	5.65769	0.285124	1.09668e-86
	cg13178755	2	174023580	ZAK;ZAK	Body;Body	OpenSea	-	-3.83254	0.193371	1.72329e-86
	cg26080684	7	72775853			OpenSea	+	4.06106	0.206564	3.79154e-85
	cg00741986	4	2748332	TNIP2;TNIP2	Body;Body	OpenSea	-	-5.64153	0.28714	4.84902e-85
	cg14526576	7	139367822	HIPK2;HIPK2	Body;Body	OpenSea	+	-4.92865	0.25103	6.30536e-85
	cg19763025	7	107577607	LAMB1	Body	OpenSea	+	3.74255	0.190773	8.55305e-85
	cg12359298	20	18735103	DTD1	3'UTR	OpenSea	-	4.15041	0.211578	8.78295e-85
	cg27243685	21	43642366	ABCG1;ABCG1;ABCG1;ABCG1;ABCG1;ABCG1	Body;Body;5'UTR;Body;Body;Body	S_Shelf	+	5.35882	0.273335	1.0892e-84
	cg00159243	12	109023799	SELPLG	5'UTR	OpenSea	-	-5.26146	0.268997	2.62219e-84
	cg01004980	3	48883069	PRKAR2A	Body	N_Shore	+	5.23188	0.267515	2.73795e-84
	cg23866916	19	1155738	SBNO2	5'UTR	N_Shore	+	-8.28596	0.424688	6.69457e-84
	cg01059398	3	172235808	TNFSF10	Body	OpenSea	+	-4.93249	0.253127	1.06993e-83
	cg06192883	15	52554171	MYO5C	Body	OpenSea	-	5.36484	0.275777	1.99787e-83
	cg04813347	2	218937178	RUFY4;RUFY4	Body;Body	OpenSea	+	4.69994	0.241634	2.10959e-83
	cg19091967	8	96049113	NDUFAF6	Body	OpenSea	+	7.8683	0.405059	3.43797e-83
	cg18942579	17	57915773	TMEM49	Body	OpenSea	-	-2.89059	0.149094	7.006e-83
	cg26663590	16	28959310			S_Shore	-	5.24308	0.270854	1.24222e-82
	cg19541622	4	56180	ZNF718;ZNF595;ZNF595;ZNF595;ZNF595;ZNF718;ZNF718	TSS1500;5'UTR;5'UTR;Body;Body;Body;Body	S_Shelf	-	3.59838	0.185984	1.49711e-82
	cg13165240	17	3715743	C17orf85;C17orf85	3'UTR;3'UTR	OpenSea	+	4.35963	0.226476	9.57545e-82
	cg26955963	2	8466005	LINC00299	Body	OpenSea	-	5.02278	0.261656	2.64408e-81
	cg19120513	11	102189303	BIRC3;BIRC3	5'UTR;5'UTR	S_Shore	+	-5.84686	0.305618	8.965e-81
	cg12378285	2	136808729			OpenSea	-	4.5205	0.236478	1.19624e-80
	cg17486446	11	2986575	SNORA54;NAP1L4	TSS1500;Body	OpenSea	+	3.51764	0.184558	3.42519e-80
	cg03144189	1	227734067			S_Shelf	-	5.39943	0.283322	3.56909e-80
	cg10919522	14	74227441	C14orf43;C14orf43	5'UTR;TSS1500	S_Shore	+	-4.84769	0.254375	3.59175e-80
	cg01467435	2	144769311	GTDC1;GTDC1;GTDC1;GTDC1;GTDC1;GTDC1;GTDC1	Body;Body;Body;Body;Body;Body;Body	OpenSea	-	3.94431	0.206977	3.62955e-80
	cg07486119	7	2596723	BRAT1	TSS1500	N_Shore	+	5.27826	0.277006	3.77154e-80
	cg22699725	1	207242586	PFKFB2;PFKFB2	Body;Body	OpenSea	+	4.23583	0.222609	6.20029e-80
	cg20090157	17	76274606	LOC100996291	TSS200	OpenSea	+	-3.46432	0.1822	8.08938e-80
	cg02370334	19	17955786	JAK3	5'UTR	N_Shelf	+	-4.00179	0.210495	8.47808e-80
	cg01101459	1	234871477			OpenSea	+	5.01475	0.263955	1.07728e-79
	cg20545490	1	17697680	PADI6	TSS1500	OpenSea	+	5.04189	0.265431	1.14849e-79
	cg03102881	16	81130802	GCSH;GCSH	TSS1500;TSS1500	S_Shore	-	6.04628	0.319165	2.97674e-79
	cg06690548	4	139162808	SLC7A11	Body	OpenSea	-	-2.97645	0.157128	3.04148e-79
	cg02841972	2	10176151			OpenSea	+	-4.7033	0.249747	2.37285e-78
	cg13139542	2	8242815			OpenSea	-	4.34492	0.230749	2.48903e-78
	cg16805291	7	36022575			Island	+	5.14549	0.273464	3.20907e-78
	cg17144383	9	96868748	PTPDC1;PTPDC1;PTPDC1;PTPDC1	Body;Body;Body;Body	OpenSea	-	4.50591	0.239565	3.66793e-78
	cg01409343	17	57915740	TMEM49	Body	OpenSea	-	-3.49163	0.186829	3.34078e-77
	cg13413819	2	43191888			OpenSea	-	-6.96389	0.373192	5.64263e-77
	cg20376277	5	16615924	LOC101929524;FAM134B	TSS200;Body	N_Shore	+	3.45173	0.185072	6.73137e-77
	cg15001240	12	27615408			OpenSea	-	-5.09948	0.273628	8.73303e-77
	cg12955084	19	41886265	TMEM91;TMEM91;TMEM91;TMEM91;TMEM91;TMEM91	Body;Body;Body;Body;Body;Body	S_Shelf	-	7.05329	0.378548	9.40796e-77
	cg21327712	1	111744503	DENND2D;DENND2D	TSS1500;Body	N_Shore	+	3.99023	0.214577	1.84031e-76
	cg06712932	12	94672432	PLXNC1;PLXNC1	Body;Body	OpenSea	+	3.86965	0.208142	1.99771e-76
	cg13053471	1	235147039			OpenSea	-	-6.34568	0.341538	2.47109e-76
	cg03746015	16	11141000	CLEC16A	Body	OpenSea	+	-2.58096	0.139029	3.28003e-76
	cg18205786	3	188286699	LPP-AS1;LPP;LPP;LPP	TSS1500;Body;Body;Body	OpenSea	+	5.70926	0.308252	7.16426e-76
	cg15458222	3	121380533	HCLS1	TSS1500	OpenSea	-	4.69651	0.253886	1.08644e-75
	cg01270753	9	101944336			OpenSea	+	-3.61545	0.19567	1.59935e-75
	cg15781610	6	36992554	FGD2	Body	OpenSea	-	-4.83663	0.262417	3.70204e-75
	cg12129908	3	52907761	TMEM110-MUSTN1;TMEM110	Body;Body	OpenSea	+	5.83645	0.316975	5.13917e-75
	cg20301125	5	130975565			OpenSea	+	4.06665	0.220886	5.36328e-75
	cg09013245	1	59649683			OpenSea	+	5.15256	0.279941	5.84559e-75
	cg07018629	5	90446250	ADGRV1;ADGRV1	Body;Body	OpenSea	-	4.56485	0.248403	9.89217e-75
	cg03741185	19	18201510	IL12RB1	Body	OpenSea	+	6.16928	0.336774	2.82095e-74
	cg23729283	7	29040109	CPVL;CPVL	Body;Body	OpenSea	-	3.46383	0.189399	4.86812e-74
	cg26227957	1	19547285	KIAA0090	Body	OpenSea	-	5.18049	0.283394	5.65882e-74
	cg15839964	6	137479651	IL22RA2;IL22RA2;IL22RA2	Body;Body;Body	OpenSea	+	-3.34612	0.183205	7.51852e-74
	cg24069072	17	75281339	SEPT9;SEPT9	Body;Body	S_Shelf	-	-6.77241	0.370843	7.8135e-74
	cg14237301	16	28506477	APOB48R	Body	N_Shelf	-	5.10708	0.279765	8.9131e-74
	cg02233071	21	36181046	RUNX1;RUNX1	Body;Body	OpenSea	+	-3.22775	0.176887	1.01588e-73
	cg27469606	19	1154485	SBNO2	5'UTR	Island	+	-5.23615	0.287572	2.06198e-73
	cg26402346	12	101864876			OpenSea	-	4.11631	0.2261	2.15583e-73
	cg06991118	18	9117348	NDUFV2	Body	OpenSea	+	-3.37584	0.185645	3.15754e-73
	cg22052026	14	77417199			OpenSea	-	6.23142	0.34306	4.52859e-73
	cg01355089	1	93495018			OpenSea	+	4.10224	0.225917	5.04532e-73
	cg02107842	5	66255772	MAST4;MAST4;MAST4	Body;Body;Body	OpenSea	+	4.76165	0.262402	6.22905e-73
	cg01678580	16	4674018	MGRN1;MGRN1;MGRN1;MGRN1	TSS1500;TSS1500;TSS1500;TSS1500	N_Shore	-	6.75934	0.37318	1.13423e-72
	cg07458272	19	34744396	KIAA0355	TSS1500	N_Shore	-	4.91431	0.271377	1.21782e-72
	cg17716338	14	89718478	FOXN3;FOXN3	Body;Body	OpenSea	-	4.97391	0.274673	1.22533e-72
	cg16305292	8	142219965			N_Shore	-	5.35957	0.296192	1.56022e-72
	cg15659943	9	107631656	ABCA1	Body	OpenSea	+	6.1359	0.339171	1.67716e-72
	cg00626263	7	5741049	RNF216;RNF216	Body;Body	OpenSea	-	-4.31483	0.238608	1.91726e-72
	cg24499891	6	25007637	FAM65B	Body	OpenSea	+	-6.27958	0.347267	1.93551e-72
	cg17792970	20	49125445	PTPN1;PTPN1	TSS1500;TSS1500	N_Shore	+	6.31025	0.349655	3.65659e-72
	cg23902264	1	241815413	WDR64	TSS200	OpenSea	-	5.32995	0.295363	3.76852e-72
	cg24619988	12	95193112			OpenSea	+	3.50525	0.194274	3.94293e-72
	cg26248007	13	48730782			OpenSea	+	6.01232	0.333536	5.32017e-72
	cg22304262	19	47287778	SLC1A5;SLC1A5;SLC1A5	Body;5'UTR;Body	N_Shelf	+	-3.85915	0.214137	5.72527e-72
	cg15546194	3	137800724	DZIP1L;DZIP1L	Body;Body	OpenSea	+	5.57796	0.309592	6.22526e-72
	cg19488267	14	85763019			OpenSea	+	3.10275	0.172329	7.7422e-72
	cg20938047	14	25357032	STXBP6;STXBP6;STXBP6	Body;Body;Body	OpenSea	-	3.42491	0.190679	1.66391e-71
	cg11183227	15	91455407	MAN2A2	Body	OpenSea	+	3.72793	0.207642	1.91677e-71
	cg00170307	7	95752710	SLC25A13;SLC25A13;SLC25A13	Body;Body;Body	OpenSea	+	4.82956	0.269715	4.43351e-71
	cg23649619	2	98461039	TMEM131	Body	OpenSea	+	3.08552	0.172593	7.36755e-71
	cg18404213	10	104563029	WBP1L;WBP1L	Body;Body	OpenSea	+	-6.0816	0.340465	9.55502e-71
	cg18787224	7	130645353	LINC-PINT;LINC-PINT;LINC-PINT;LINC-PINT;LINC-PINT;LINC-PINT;LINC-PINT;LINC-PINT	Body;Body;Body;Body;Body;Body;Body;Body	OpenSea	-	-6.91709	0.387456	1.1403e-70
	cg14216476	3	129636326			OpenSea	+	3.80221	0.213166	1.50504e-70
	cg03819286	16	4673974	MGRN1;MGRN1;MGRN1;MGRN1	TSS1500;TSS1500;TSS1500;TSS1500	N_Shore	+	6.11348	0.342777	1.54913e-70
	cg01198738	8	121597619	SNTB1	Body	OpenSea	-	-3.31092	0.185641	1.55173e-70
	cg06710464	17	79047695	BAIAP2;BAIAP2;BAIAP2;BAIAP2	Body;Body;Body;Body	S_Shore	+	4.35688	0.244562	2.20703e-70
	cg00163198	11	130767760	SNX19;SNX19	Body;Body	OpenSea	-	4.58522	0.257406	2.27867e-70
	cg08012149	6	45503747	RUNX2;RUNX2;RUNX2	Body;Body;Body	OpenSea	+	4.55388	0.255658	2.31069e-70
	cg15357118	2	128927972	UGGT1;UGGT1	Body;Body	OpenSea	+	5.01472	0.281594	2.47958e-70
	cg19750657	13	38935967	UFM1	3'UTR	OpenSea	+	3.92164	0.220319	2.87917e-70
	cg21506763	3	38060329	PLCD1;PLCD1;PLCD1	Body;Body;Body	OpenSea	-	6.05823	0.340357	2.88978e-70
	cg26457483	1	120256112	PHGDH	Body	S_Shore	+	-3.06534	0.172424	4.22642e-70
	cg03957124	6	37016869			S_Shelf	+	-5.60024	0.315119	4.70389e-70
	cg02734358	4	90227074	GPRIN3	5'UTR	N_Shore	-	-3.98832	0.224571	5.81351e-70
	cg22559900	20	49125450	PTPN1;PTPN1	TSS1500;TSS1500	N_Shore	+	5.34126	0.301041	7.84204e-70
	cg14897843	17	71020214	SLC39A11;SLC39A11	Body;Body	OpenSea	+	4.98546	0.281	7.95673e-70
	cg12919873	21	38929815			OpenSea	+	-2.82953	0.159496	8.1394e-70
	cg14262884	11	43757533	HSD17B12	Body	OpenSea	-	-3.45004	0.194685	1.1413e-69
	cg06946797	16	11422409			OpenSea	+	-4.59345	0.259214	1.15112e-69
	cg05037877	10	30827033			OpenSea	+	-3.66542	0.207142	1.79498e-69
	cg03449427	15	35601271			OpenSea	+	5.32192	0.300832	1.94327e-69
	cg17901584	1	55353706	DHCR24	TSS1500	S_Shore	+	-4.4087	0.249258	2.06224e-69
	cg09409865	20	33169887	PIGU	Body	OpenSea	-	-4.86599	0.275174	2.20899e-69
	cg03770138	9	136009651	RALGDS	Body	OpenSea	+	-4.74693	0.268592	2.62831e-69
	cg22679812	16	70626213	IL34;IL34	5'UTR;5'UTR	OpenSea	-	7.21004	0.408574	4.17161e-69
	cg14476101	1	120255992	PHGDH	Body	S_Shore	-	-2.87118	0.162799	5.00785e-69
	cg03262246	5	133749006	CDKN2AIPNL	TSS1500	S_Shore	-	6.01271	0.341066	5.67472e-69
	cg07465699	14	104263793	PPP1R13B	Body	OpenSea	-	4.74754	0.270815	3.13373e-68
	cg20184330	14	74228393	ELMSAN1;ELMSAN1	TSS1500;5'UTR	S_Shore	+	-3.94521	0.225048	3.13826e-68
	cg04389058	3	57041402	ARHGEF3	Body	OpenSea	+	-4.55062	0.259921	4.64993e-68
	cg20959703	19	17959783	JAK3	TSS1500	S_Shore	+	-3.72645	0.212877	4.8579e-68
	cg15082870	7	36022841			S_Shore	+	4.81013	0.27504	6.44156e-68
	cg11024682	17	17730094	SREBF1;SREBF1	Body;Body	S_Shelf	-	5.77977	0.33086	9.08141e-68
	cg15551881	9	123688715	TRAF1	5'UTR	N_Shelf	-	4.41311	0.253066	1.53063e-67
	cg15183129	1	160759781			OpenSea	+	4.97499	0.285899	2.91109e-67
	cg02003183	14	103415882	CDC42BPB	Body	OpenSea	+	3.16458	0.181874	2.97889e-67
	cg17951990	12	50435516			OpenSea	+	4.38228	0.251922	3.21636e-67
	cg08316365	12	102512153	NUP37	1stExon	N_Shore	-	4.1285	0.23765	4.78623e-67
	cg03725309	1	109757585	SARS	Body	S_Shore	+	-6.2365	0.359552	7.60414e-67
	cg06102340	6	8859229			OpenSea	+	-3.78884	0.21844	7.62833e-67
	cg01243823	16	50732212	NOD2	Body	OpenSea	-	-3.49945	0.201843	8.66828e-67
	cg17178175	2	178109973	NFE2L2;NFE2L2;NFE2L2	Body;5'UTR;5'UTR	OpenSea	-	-4.31376	0.249128	1.26374e-66
	cg16740586	21	43655919	ABCG1;ABCG1;ABCG1;ABCG1;ABCG1;ABCG1	Body;Body;Body;Body;Body;Body	S_Shore	+	3.9912	0.230951	2.25377e-66
	cg21429551	7	30635762	GARS	Body	S_Shore	+	-2.41765	0.139924	2.38639e-66
	cg19060760	12	1887038	ADIPOR2;ADIPOR2	ExonBnd;Body	OpenSea	+	3.05894	0.177049	2.42064e-66
	cg21883904	7	2596713	BRAT1	TSS1500	N_Shore	+	4.8984	0.283906	3.63163e-66
	cg09338374	22	39888390			S_Shelf	-	4.83786	0.280436	3.78283e-66
	cg26939341	16	17626225			OpenSea	-	5.54108	0.321206	3.80305e-66
	cg26436204	21	47892256	DIP2A;DIP2A;DIP2A;DIP2A;DIP2A;DIP2A	Body;Body;Body;Body;Body;Body	OpenSea	+	6.26481	0.363974	7.33047e-66
	cg09495478	3	44938102	TGM4	Body	OpenSea	+	5.94425	0.345772	1.04769e-65
	cg03940776	6	158490013	SYNJ2	Body	OpenSea	+	-6.61922	0.385512	1.5027e-65
	cg09018739	16	57180107	CPNE2	Body	OpenSea	-	5.60976	0.326946	1.83846e-65
	cg25921813	3	194797138	C3orf21	Body	OpenSea	-	4.83776	0.282	1.93059e-65
	cg18513344	3	195531298	MUC4;MUC4;MUC4	Body;Body;Body	OpenSea	+	-6.43133	0.37496	2.03663e-65
	cg15721584	3	181326755	SOX2OT	TSS1500	OpenSea	+	2.93337	0.171435	4.09687e-65
	cg19589396	8	103937374			OpenSea	+	-3.42765	0.200456	4.9736e-65
	cg27182880	5	16623360	LOC101929524	Body	OpenSea	-	4.66891	0.273319	6.6165e-65
	cg02079413	11	2986505	SNORA54;NAP1L4	TSS1500;Body	OpenSea	-	3.29197	0.193117	1.20954e-64
	cg10771504	8	103817498			N_Shore	+	-5.87176	0.344565	1.32462e-64
	cg19640090	12	11975155	ETV6;RNU6-19P	Body;Body	OpenSea	+	-6.0865	0.357324	1.5029e-64
	cg10128003	21	43642166	ABCG1;ABCG1;ABCG1;ABCG1;ABCG1;ABCG1	5'UTR;Body;Body;Body;Body;Body	S_Shelf	-	4.7012	0.276487	2.49887e-64
	cg13059136	11	2986541	SNORA54;NAP1L4	TSS1500;Body	OpenSea	-	4.78481	0.281778	3.64607e-64
	cg12999836	7	50791421	GRB10;GRB10;GRB10	Body;Body;5'UTR	OpenSea	-	-4.07843	0.240322	4.32078e-64
	cg13274938	17	38493822	RARA;RARA;RARA	Body;Body;Body	N_Shelf	+	5.55974	0.327944	5.77709e-64
	cg09623442	15	39179367			OpenSea	+	-4.24693	0.250562	6.14792e-64
	cg02907982	12	131586900	ADGRD1	Body	OpenSea	-	5.44547	0.321513	7.59397e-64
	cg14390322	14	34600339			OpenSea	-	4.76691	0.28177	1.04714e-63
	cg22214659	15	91455349	MAN2A2	Body	OpenSea	-	5.31368	0.314166	1.1227e-63
	cg18787963	17	76409193	PGS1;PGS1;PGS1;PGS1	Body;Body;Body;Body	OpenSea	+	-7.41545	0.43914	1.77087e-63
	cg18881264	1	42201374	HIVEP3;HIVEP3	5'UTR;5'UTR	OpenSea	-	-6.7774	0.401757	2.34732e-63
	cg23248055	4	56185	ZNF718;ZNF595;ZNF595;ZNF595;ZNF595;ZNF718;ZNF718	TSS1500;5'UTR;5'UTR;Body;Body;Body;Body	S_Shelf	-	3.41099	0.202264	2.5639e-63
	cg04937481	20	5637035			OpenSea	-	4.76111	0.283309	6.8053e-63
	cg08673945	9	20490677	MLLT3;MLLT3	Body;Body	OpenSea	-	-4.01144	0.238762	7.31745e-63
	cg00303773	17	17752575	TOM1L2;TOM1L2;TOM1L2;TOM1L2;TOM1L2;TOM1L2	Body;Body;Body;Body;Body;Body	OpenSea	-	-3.81427	0.227268	9.83416e-63
	cg14115749	19	19596444	GATAD2A;GATAD2A	Body;Body	OpenSea	-	6.30161	0.375741	1.20006e-62
	cg02112168	14	45579561	PRPF39;SNORD127	Body;TSS1500	OpenSea	+	4.87162	0.290742	1.54726e-62
	cg20796607	1	93268925			OpenSea	-	6.20127	0.370126	1.58262e-62
	cg07583010	12	76577332			OpenSea	-	3.62787	0.216547	1.61316e-62
	cg07960624	8	119208486	SAMD12	3'UTR	OpenSea	-	-3.19404	0.190664	1.64266e-62
	cg12716379	6	158388427			OpenSea	+	-4.075	0.243257	1.65445e-62
	cg22995183	16	14293184	MKL2;MKL2	Body;Body	OpenSea	-	4.57537	0.273634	2.76313e-62
	cg20006294	3	69342285	FRMD4B	Body	OpenSea	+	5.2193	0.312224	2.96375e-62
	cg15144123	3	47655398	SMARCC1	Body	OpenSea	-	6.4821	0.387836	3.1162e-62
	cg15370819	19	54379397	MYADM;MYADM;MYADM;MYADM;MYADM;MYADM;MYADM;MYADM;MYADM;MYADM;MYADM;MYADM	3'UTR;3'UTR;3'UTR;3'UTR;3'UTR;3'UTR;3'UTR;3'UTR;3'UTR;3'UTR;3'UTR;3'UTR	S_Shore	+	5.1619	0.30905	3.73928e-62
	cg03130559	2	237885732			OpenSea	-	4.17595	0.250128	4.21068e-62
	cg13354241	2	64447091			OpenSea	-	4.95302	0.297184	6.7582e-62
	cg12338137	2	218701429	TNS1	Body	OpenSea	+	-4.7172	0.283158	7.62319e-62
	cg02770216	7	91687079	AKAP9;AKAP9	Body;Body	OpenSea	-	3.10134	0.186317	9.55333e-62
	cg10014405	1	16012344	PLEKHM2	Body	S_Shore	+	4.18826	0.251616	9.56787e-62
	cg17418742	11	15602030			OpenSea	-	4.43322	0.266494	1.129e-61
	cg27184903	15	29285727	APBA2;APBA2	5'UTR;5'UTR	OpenSea	+	5.76394	0.346768	1.40873e-61
	cg07375358	11	114056431	ZBTB16;ZBTB16	Body;Body	OpenSea	+	3.60835	0.217125	1.48243e-61
	cg15851905	4	77928471	SEPT11;SEPT11	Body;Body	OpenSea	-	-3.38007	0.203393	1.49034e-61
	cg16432835	14	34600502			OpenSea	-	4.6405	0.279476	1.88086e-61
	cg14792781	2	10116243	GRHL1	Body	OpenSea	+	-4.0302	0.243065	2.7669e-61
	cg11929752	8	27251134	PTK2B;PTK2B;PTK2B;PTK2B	5'UTR;5'UTR;5'UTR;5'UTR	OpenSea	+	3.31913	0.200182	2.77635e-61
	cg22298224	11	65736639	SART1	Body	OpenSea	+	-4.91066	0.296435	3.53855e-61
	cg27115863	22	37921640			OpenSea	-	-3.66985	0.221658	4.12737e-61
	cg09008531	16	46695850	VPS35	Body	OpenSea	-	4.36151	0.263473	4.29367e-61
	cg04011474	2	28904455			OpenSea	-	-4.40764	0.266272	4.34839e-61
	cg16824319	1	248903933	LOC646627	TSS1500	OpenSea	-	5.27522	0.319276	7.18277e-61
	cg03333153	3	127974426	EEFSEC	Body	OpenSea	+	4.97299	0.300989	7.21725e-61
	cg07811261	16	73116575			OpenSea	+	-4.96186	0.300436	8.03747e-61
	cg10100117	1	179843111	TOR1AIP2;TOR1AIP2	5'UTR;5'UTR	N_Shelf	-	4.88581	0.296492	1.46553e-60
	cg10728454	15	40201507	GPR176;GPR176	Body;Body	OpenSea	+	3.37688	0.205201	2.10736e-60
	cg21860329	13	42265546	VWA8	Body	OpenSea	+	-2.74269	0.166703	2.24571e-60
	cg26867393	8	30440319	GTF2E2	Body	OpenSea	-	-4.59994	0.279655	2.39133e-60
	cg18921465	3	71192192	FOXP1;FOXP1;FOXP1;FOXP1;FOXP1;FOXP1	Body;Body;Body;Body;Body;Body	OpenSea	-	4.99816	0.303889	2.44304e-60
	cg13585930	10	72027357	NPFFR1	TSS1500	OpenSea	-	-4.25881	0.259076	2.82279e-60
	cg12728588	1	36025489	NCDN;NCDN;NCDN	Body;Body;Body	S_Shore	+	5.57313	0.339143	3.08507e-60
	cg01884891	12	116975346			OpenSea	+	-4.04392	0.24614	3.27206e-60
	cg17750024	1	175538621	TNR	5'UTR	OpenSea	-	-3.15756	0.192391	4.32204e-60
	cg24382141	16	67944348	PSKH1	Body	S_Shore	-	-3.89063	0.237103	4.55266e-60
	cg02434606	3	153089839			OpenSea	+	-5.13749	0.313355	5.70393e-60
	cg02711608	19	47287964	SLC1A5;SLC1A5;SLC1A5;SLC1A5	1stExon;5'UTR;Body;5'UTR	N_Shelf	+	-5.05575	0.308529	6.54554e-60
	cg23172671	1	203482523			OpenSea	-	4.47457	0.273286	8.13046e-60
	cg18377866	3	193965288	LOC101929337;LOC100505920	TSS200;Body	OpenSea	+	-4.0439	0.247064	8.87018e-60
	cg14649449	9	72660082	MAMDC2	Body	S_Shore	-	-4.79104	0.293034	1.18752e-59
	cg24356337	5	93758545	KIAA0825	Body	OpenSea	-	-3.37277	0.206545	1.65085e-59
	cg13711762	10	76598375	KAT6B;KAT6B;KAT6B	5'UTR;5'UTR;5'UTR	OpenSea	+	4.44215	0.272143	1.83526e-59
	cg24597457	7	129028641	AHCYL2;AHCYL2;AHCYL2;AHCYL2	Body;Body;Body;Body	OpenSea	+	4.67313	0.286384	1.99398e-59
	cg07054763	6	135358287	HBS1L;HBS1L;HBS1L	Body;Body;Body	OpenSea	+	4.24445	0.260181	2.13571e-59
	cg20958086	1	160759689			OpenSea	-	5.02167	0.307853	2.19068e-59
	cg05131266	14	91591888	C14orf159;C14orf159;C14orf159;SNORA11B;C14orf159;C14orf159	5'UTR;5'UTR;5'UTR;TSS1500;5'UTR;5'UTR	OpenSea	+	4.16968	0.255916	2.96179e-59
	cg23488296	17	3702030	ITGAE	Body	OpenSea	-	5.05762	0.310511	3.21784e-59
	cg00144816	2	28498080	BRE;BRE;BRE;BRE;BRE;BRE	Body;Body;Body;Body;Body;Body	OpenSea	+	-4.4645	0.274293	3.88012e-59
	cg15060905	11	44612458	CD82;CD82	5'UTR;5'UTR	OpenSea	-	-5.49623	0.337732	4.03814e-59
	cg19390658	7	30636176	GARS	Body	S_Shore	+	-2.17714	0.133912	5.22334e-59
	cg21106695	14	97370064			OpenSea	-	3.08758	0.189971	5.6633e-59
	cg03295554	11	128395450	ETS1	Body	S_Shelf	+	-2.34949	0.144647	6.64616e-59
	cg24843790	21	44727494			OpenSea	+	-4.04581	0.249269	8.09042e-59
	cg02976843	17	2843257	RAP1GAP2;RAP1GAP2	Body;Body	OpenSea	-	5.3492	0.329618	8.38141e-59
	cg11849692	10	103875969	LDB1;LDB1	Body;TSS1500	N_Shelf	-	6.41254	0.396105	1.57938e-58
	cg10913394	2	102137177			OpenSea	+	-4.58968	0.283548	1.64126e-58
	cg07078732	2	30505165			OpenSea	-	6.62499	0.409703	2.13329e-58
	cg17602444	7	644819	PRKAR1B;PRKAR1B;PRKAR1B;PRKAR1B;PRKAR1B;PRKAR1B	Body;Body;Body;Body;Body;Body	N_Shore	-	-3.7665	0.232962	2.21354e-58
	cg05710777	2	65089821	LOC101927438	Body	N_Shelf	+	-3.41304	0.21121	2.5328e-58
	cg23688299	12	89848266	POC1B;POC1B;POC1B;POC1B	Body;Body;Body;Body	OpenSea	-	4.52248	0.280249	3.60606e-58
	cg07667906	14	106329752			N_Shelf	+	-2.35597	0.146031	3.841e-58
	cg20842915	7	39665132	RALA	5'UTR	S_Shore	-	-3.11229	0.193014	4.4148e-58
	cg09787101	3	188573583	LPP;LPP;LPP	Body;Body;Body	OpenSea	+	3.74414	0.232383	5.41019e-58
	cg10123669	2	168970900	STK39	Body	OpenSea	+	3.17758	0.197293	5.95712e-58
	cg18120259	6	43894639	LOC100132354	Body	OpenSea	+	-5.14938	0.319874	6.73601e-58
	cg22103219	7	101934892	SH2B2	Body	N_Shore	-	-3.75037	0.232982	6.83301e-58
	cg08110950	13	49109917			S_Shelf	-	5.3816	0.334427	7.431e-58
	cg22579075	7	94250352	SGCE;SGCE;SGCE	Body;Body;Body	OpenSea	+	-2.49288	0.154948	7.8553e-58
	cg00420390	7	2256023	MAD1L1;MAD1L1;MAD1L1;MAD1L1;MAD1L1	Body;Body;Body;Body;Body	OpenSea	+	-4.12941	0.2567	8.11051e-58
	cg04523589	3	48265146	CAMP	1stExon	OpenSea	+	5.27084	0.327721	8.53227e-58
	cg06738047	5	135356442			OpenSea	-	-4.5619	0.283711	9.08214e-58
	cg14795390	1	165907852			N_Shelf	-	3.67135	0.22861	1.24691e-57
	cg03068497	7	30635838	GARS	Body	S_Shore	-	-2.14366	0.133613	1.60005e-57
	cg25217710	1	156609523			N_Shelf	-	6.33442	0.395203	2.04624e-57
	cg07995927	2	161995135	TANK;TANK	5'UTR;5'UTR	OpenSea	-	-2.97437	0.185685	2.39306e-57
	cg22753611	6	17472892	CAP2	Body	OpenSea	+	3.26115	0.203668	2.64389e-57
	cg08822075	7	26193607	NFE2L3	Body	S_Shore	-	-2.51573	0.157138	2.74989e-57
	cg05295703	2	102895712			OpenSea	-	4.72033	0.29512	3.48607e-57
	cg00094412	6	29592854	GABBR1;GABBR1;GABBR1	Body;Body;Body	N_Shelf	-	-4.43933	0.277557	3.50563e-57
	cg25834802	2	101791845			OpenSea	+	-3.71516	0.232482	4.36406e-57
	cg09663566	15	68582358	FEM1B	Body	OpenSea	+	-5.68963	0.35623	5.00567e-57
	cg07058694	12	111909145	ATXN2	Body	OpenSea	-	5.17999	0.324505	5.77418e-57
	cg20272496	11	46685396	ATG13;ATG13;ATG13;ATG13;ATG13;ATG13	Body;Body;Body;Body;Body;Body	OpenSea	-	6.14527	0.385207	6.71514e-57
	cg13222915	1	184598594			OpenSea	-	-5.39163	0.338332	8.81798e-57
	cg19557110	17	4082271	ANKFY1	Body	OpenSea	-	4.15177	0.260568	9.14895e-57
	cg21684640	7	33843957			OpenSea	-	4.1281	0.259124	9.52742e-57
	cg08504214	19	1133528	SBNO2;SBNO2	TSS1500;Body	OpenSea	+	-4.77267	0.29983	1.17092e-56
	cg10508317	17	76355146	SOCS3	Body	Island	-	-5.90153	0.371257	1.65131e-56
	cg05538032	21	43681915	ABCG1;ABCG1;ABCG1;ABCG1;ABCG1;ABCG1	Body;Body;Body;Body;Body;Body	OpenSea	+	4.23833	0.266712	1.78877e-56
	cg01928516	17	2208377	SMG6;SRR;SRR	TSS1500;5'UTR;5'UTR	S_Shore	+	3.82539	0.240839	2.00926e-56
	cg07558761	16	87866696	SLC7A5	Body	OpenSea	-	4.47609	0.281828	2.0489e-56
	cg14578060	7	76434789			OpenSea	+	-2.75996	0.173811	2.15733e-56
	cg10927968	11	1807333			OpenSea	+	3.36544	0.21213	2.69294e-56
	cg04326337	20	36664969	RPRD1B	Body	S_Shelf	+	3.75386	0.236651	2.80441e-56
	cg08549335	7	30387954	ZNRF2	Body	OpenSea	-	-3.17093	0.199981	3.09253e-56
	cg20395094	8	97779438	CPQ	5'UTR	OpenSea	+	3.34215	0.21079	3.13328e-56
	cg00991504	12	109011364			OpenSea	+	-7.08273	0.447245	4.21951e-56
	cg06128826	1	180946766	STX6;STX6	Body;Body	OpenSea	-	4.79236	0.302648	4.32499e-56
	cg15043602	17	17079454	MPRIP;MPRIP	Body;Body	OpenSea	+	6.51493	0.411505	4.52198e-56
	cg20003499	7	97755792	LMTK2	Body	OpenSea	+	3.96069	0.2505	6.26083e-56
	cg27049094	2	75067716	HK2	Body	OpenSea	-	3.23078	0.204417	6.91071e-56
	cg19773170	14	23008246			OpenSea	+	3.31763	0.209974	7.4315e-56
	cg10058508	8	142243242	SLC45A4	Body	OpenSea	+	5.08652	0.322037	8.08388e-56
	cg01127300	22	38614796			S_Shelf	+	-2.67744	0.169957	1.53773e-55
	cg23841748	17	4477149			OpenSea	-	-3.56284	0.226175	1.56368e-55
	cg20995564	2	145172035	ZEB2;ZEB2	Body;Body	OpenSea	-	-2.34223	0.148745	1.71509e-55
	cg13823169	9	139776893			N_Shelf	-	-4.71183	0.299267	1.77222e-55
	cg16470089	16	87782144	KLHDC4;KLHDC4;KLHDC4	Body;Body;Body	OpenSea	+	3.63099	0.230625	1.78465e-55
	cg25212397	11	102184373			N_Shelf	-	-2.98218	0.189476	1.93069e-55
	cg00500907	18	21173829			OpenSea	-	-2.74852	0.174693	2.10804e-55
	cg23337648	11	47546192	CELF1;CELF1	5'UTR;TSS1500	OpenSea	-	-4.4454	0.28262	2.25001e-55
	cg15051432	3	99929690			OpenSea	+	-4.12242	0.262168	2.4271e-55
	cg13518625	8	29522838			OpenSea	+	-5.73222	0.364577	2.48165e-55
	cg17515347	1	159047163	AIM2	TSS1500	OpenSea	-	-2.18597	0.139052	2.57668e-55
	cg09627709	7	97755719	LMTK2	Body	OpenSea	-	3.9687	0.252469	2.61626e-55
	cg09876440	3	10325981	GHRLOS;GHRLOS;GHRLOS;C3orf42;GHRLOS	TSS1500;TSS1500;TSS1500;TSS200;TSS1500	OpenSea	+	-2.51453	0.160092	3.19317e-55
	cg12644285	15	93570953	CHD2	3'UTR	OpenSea	+	-3.42904	0.218421	3.59061e-55
	cg05555876	8	54935915	TCEA1;TCEA1;TCEA1;TCEA1	TSS1500;TSS1500;TSS1500;TSS1500	S_Shore	+	3.86616	0.246336	3.85414e-55
	cg02481950	16	21665002	METTL9;IGSF6;METTL9	Body;TSS1500;Body	OpenSea	-	4.76113	0.303558	4.52069e-55
	cg08319289	3	190261614	IL1RAP;IL1RAP;IL1RAP;IL1RAP;IL1RAP;IL1RAP	5'UTR;5'UTR;5'UTR;5'UTR;5'UTR;5'UTR	OpenSea	+	3.78717	0.241706	5.78435e-55
	cg06967696	19	2625719	GNG7	5'UTR	S_Shelf	+	6.41383	0.409391	5.94394e-55
	cg09589067	17	55596159	MSI2;MSI2	Body;Body	OpenSea	+	4.53882	0.289944	7.22868e-55
	cg07256895	15	56830284			OpenSea	-	3.76917	0.24089	8.09391e-55
	cg18257193	12	106699438	TCP11L2;TCP11L2	5'UTR;5'UTR	S_Shelf	+	5.87513	0.375489	8.12448e-55
	cg05195751	8	59773067	TOX	Body	OpenSea	+	3.06108	0.195656	8.3009e-55
	cg26034658	11	65836743	PACS1	TSS1500	N_Shore	-	6.26916	0.40074	8.46362e-55
	cg18680181	14	35629311	KIAA0391	Body	OpenSea	-	-2.81962	0.180249	8.59419e-55
	cg20647087	3	45709608	LIMD1	Body	OpenSea	+	-5.27139	0.337028	8.88544e-55
	cg15112223	2	153323898	FMNL2	Body	OpenSea	-	3.58072	0.229083	1.03984e-54
	cg26145836	1	62438275	INADL	Body	OpenSea	+	4.18957	0.268098	1.1007e-54
	cg02464519	15	41158367			OpenSea	-	-3.58814	0.229817	1.36617e-54
	cg08666577	17	58243578			OpenSea	-	-4.65328	0.298169	1.51876e-54
	cg01680062	21	36185960	RUNX1;RUNX1	Body;Body	OpenSea	-	-5.10943	0.327444	1.57178e-54
	cg20141108	1	165907859			N_Shelf	-	4.96834	0.318407	1.57723e-54
	cg27307975	15	58797839	LIPC	Body	OpenSea	-	-5.04013	0.323029	1.60237e-54
	cg01901274	8	28474361			OpenSea	-	-4.1986	0.269164	1.70589e-54
	cg07705294	1	147169152			OpenSea	+	2.50623	0.160747	1.91729e-54
	cg15901722	5	175974973	PCDH24	TSS1500	S_Shelf	-	-4.68467	0.300525	2.00255e-54
	cg22041282	12	51058416	DIP2B	Body	OpenSea	-	3.70556	0.23782	2.22791e-54
	cg25653947	8	144443217			S_Shore	+	5.37072	0.344763	2.3474e-54
	cg25667998	19	56705433	ZSCAN5B	TSS1500	N_Shelf	-	4.61669	0.296538	2.71182e-54
	cg04987734	14	103415873	CDC42BPB	Body	OpenSea	-	3.53278	0.22704	3.08955e-54
	cg02632441	2	218711232	TNS1;TNS1;TNS1	Body;Body;Body	OpenSea	+	-4.54406	0.292149	3.40398e-54
	cg24859433	6	30720203			OpenSea	-	-4.07219	0.261818	3.42341e-54
	cg17808676	2	182332122	ITGA4	Body	OpenSea	+	3.24085	0.208394	3.52749e-54
	cg22900813	1	54513030	TMEM59;TMEM59;TMEM59;TMEM59;TMEM59;TMEM59;TMEM59;TMEM59;TMEM59;TMEM59;TMEM59;TMEM59	Body;ExonBnd;ExonBnd;ExonBnd;ExonBnd;ExonBnd;Body;Body;Body;5'UTR;5'UTR;5'UTR	OpenSea	-	2.60803	0.167813	4.12981e-54
	cg22792560	4	152446017	FAM160A1	5'UTR	OpenSea	+	2.89498	0.186325	4.40033e-54
	cg03080569	12	57828396	INHBC	TSS200	OpenSea	-	5.91582	0.380773	4.45808e-54
	cg01434938	14	50833146	CDKL1;CDKL1	Body;Body	OpenSea	+	4.26673	0.274724	4.84509e-54
	cg07687574	17	8844581	PIK3R5;PIK3R5;PIK3R5;PIK3R5;PIK3R5	5'UTR;5'UTR;5'UTR;5'UTR;5'UTR	OpenSea	+	-4.3067	0.277353	5.08325e-54
	cg03585096	13	20287930	PSPC1;PSPC1;PSPC1	Body;Body;Body	OpenSea	+	-2.57981	0.16617	5.30124e-54
	cg05671603	12	26424987			OpenSea	-	-3.61237	0.232719	5.52423e-54
	cg09832683	17	15013038			OpenSea	-	2.76862	0.178367	5.5556e-54
	cg14227037	8	8864470	ERI1	Body	S_Shelf	+	-2.74893	0.17712	5.72026e-54
	cg14579056	13	97931273	MBNL2;MBNL2;MBNL2	Body;Body;Body	OpenSea	+	2.86152	0.184378	5.74967e-54
	cg08799032	2	46229638	PRKCE	Body	OpenSea	-	4.20054	0.270827	6.68104e-54
	cg02246605	20	39591425			OpenSea	+	3.94526	0.254588	8.21379e-54
	cg16544734	14	20972508			OpenSea	+	5.59487	0.361137	8.76615e-54
	cg27637521	17	76355202	SOCS3	5'UTR	Island	-	-6.62355	0.427982	1.12263e-53
	cg13506101	7	104573980			OpenSea	-	5.7708	0.372926	1.1554e-53
	cg11426250	17	10002564	GAS7	Body	OpenSea	+	-4.80311	0.310514	1.26883e-53
	cg13627479	7	5741213	RNF216;RNF216	Body;Body	OpenSea	+	-3.30336	0.213579	1.30096e-53
	cg00784329	2	122530032			OpenSea	-	3.32616	0.215102	1.37169e-53
	cg05086879	22	39861490	MGAT3	5'UTR	OpenSea	-	-3.27668	0.211918	1.3973e-53
	cg17053016	14	107246154			OpenSea	-	3.10365	0.200762	1.45512e-53
	cg20494738	12	124985889	NCOR2;NCOR2	5'UTR;5'UTR	OpenSea	+	4.96569	0.321415	1.69259e-53
	cg01641754	5	98355983			OpenSea	-	-2.80119	0.181324	1.71698e-53
	cg23606722	12	133319848	ANKLE2;ANKLE2	ExonBnd;Body	OpenSea	+	3.87914	0.25117	1.8314e-53
	cg05167074	19	41091695	SHKBP1	Body	OpenSea	-	-3.68329	0.238926	2.82165e-53
	cg01242348	14	23586886	CEBPE	Body	OpenSea	+	5.90419	0.383183	3.17692e-53
	cg07711192	12	14426994			OpenSea	-	4.58011	0.297303	3.3141e-53
	cg18679416	2	158261028			OpenSea	+	9.09813	0.590989	3.90425e-53
	cg16292768	8	27467783	CLU;CLU;CLU	Body;Body;Body	OpenSea	-	-3.71806	0.241791	5.10905e-53
	cg25358033	12	113714589	TPCN1;TPCN1;TPCN1	Body;Body;Body	OpenSea	-	4.93856	0.321519	6.62404e-53
	cg12448376	21	43733724	TFF3;TFF3	Body;ExonBnd	OpenSea	+	4.84189	0.315242	6.70448e-53
	cg11873492	4	84140721			OpenSea	-	-3.69012	0.240268	6.79899e-53
	cg24505802	12	120308482	CIT;CIT	Body;Body	OpenSea	-	-6.22372	0.405456	7.73392e-53
	cg14634473	10	23105437			OpenSea	-	-3.71814	0.242243	7.8631e-53
	cg02508461	1	234905686			OpenSea	+	4.66392	0.303966	8.5159e-53
	cg26499796	14	104263779	PPP1R13B	Body	OpenSea	-	4.79168	0.312449	9.56647e-53
	cg26869211	17	58309224	SCARNA20;USP32	TSS1500;Body	OpenSea	+	3.83725	0.250393	1.13045e-52
	cg09777883	11	112093696			N_Shelf	+	4.27574	0.279012	1.13688e-52
	cg01418457	2	8258592	LINC00299	Body	OpenSea	-	6.2235	0.406183	1.18367e-52
	cg00634542	2	219254588	SLC11A1	Body	N_Shore	-	5.73932	0.374584	1.18431e-52
	cg03104820	20	8435207	PLCB1;PLCB1	Body;Body	OpenSea	+	-7.29067	0.475874	1.20756e-52
	cg04162032	1	248902767	LOC646627;LOC646627	1stExon;3'UTR	OpenSea	+	4.20029	0.274792	2.05969e-52
	cg22178367	15	81156076	CEMIP;CEMIP;CEMIP	5'UTR;5'UTR;5'UTR	OpenSea	+	4.07668	0.266783	2.20517e-52
	cg23842572	17	17030253	MPRIP;MPRIP	Body;Body	OpenSea	+	4.47225	0.292701	2.2603e-52
	cg09831562	3	181327125	SOX2OT	TSS1500	OpenSea	+	2.64167	0.173009	2.64264e-52
	cg22513770	12	98985274			N_Shore	+	6.05228	0.396545	2.9121e-52
	cg27102892	14	75791837			OpenSea	+	4.51507	0.295885	3.04702e-52
	cg16119449	6	151219580	MTHFD1L;MTHFD1L;MTHFD1L;MTHFD1L	Body;Body;Body;Body	OpenSea	+	2.26889	0.148688	3.05455e-52
	cg10992736	6	158036370	ZDHHC14;ZDHHC14	Body;Body	OpenSea	-	-3.32852	0.218164	3.16563e-52
	cg02398240	2	128256334	IWS1	Body	OpenSea	-	-4.08934	0.268056	3.23624e-52
	cg07904865	7	1127420	GPER;C7orf50;C7orf50;C7orf50;GPER;GPER	5'UTR;Body;Body;Body;5'UTR;TSS1500	S_Shore	+	3.71565	0.243589	3.32484e-52
	cg15285513	6	21200930	CDKAL1	Body	OpenSea	+	-3.65001	0.239333	3.47968e-52
	cg25358945	4	100939079	LOC256880	Body	OpenSea	-	3.87054	0.253827	3.58524e-52
	cg03451760	1	197924256			OpenSea	-	3.55046	0.232863	3.68218e-52
	cg15888569	4	15033042	CPEB2;CPEB2	Body;Body	OpenSea	+	2.97842	0.195375	3.8128e-52
	cg19755576	7	923089	GET4	Body	OpenSea	-	4.05606	0.266137	4.06046e-52
	cg05575921	5	373378	AHRR	Body	N_Shore	+	-1.22438	0.0803703	4.46063e-52
	cg16625765	16	29838413	MVP;MVP	5'UTR;5'UTR	OpenSea	+	4.5057	0.295812	4.64527e-52
	cg19788934	12	121455706	C12orf43	TSS1500	S_Shore	+	2.9811	0.195786	5.03284e-52
	cg00470855	3	45455968	LARS2	Body	OpenSea	+	-4.67772	0.307235	5.11431e-52
	cg11997486	6	14100671			OpenSea	+	5.99949	0.394164	5.46794e-52
	cg18030453	3	45506216	LARS2	Body	OpenSea	+	5.45933	0.358954	6.53545e-52
	cg23843709	8	129047564	PVT1	Body	OpenSea	+	-5.78524	0.380487	6.95984e-52
	cg13619623	7	33637324	BBS9;BBS9;BBS9;BBS9	Body;Body;Body;Body	OpenSea	+	2.97462	0.195642	7.00904e-52
	cg10657941	7	19997878	LOC101927668	Body	OpenSea	+	-3.45817	0.227566	7.90559e-52
	cg10914143	17	60972789	MIR548W	Body	OpenSea	+	4.88164	0.32129	8.20556e-52
	cg27420834	15	56940578	ZNF280D;ZNF280D;ZNF280D	Body;Body;Body	OpenSea	-	3.82502	0.251776	8.42551e-52
	cg22028323	10	98486758			OpenSea	-	3.37	0.221868	8.80307e-52
	cg12492197	1	45273007	BTBD19;TCTEX1D4	TSS1500;TSS200	S_Shore	+	-5.57813	0.367711	1.17799e-51
	cg00851028	1	234905772			OpenSea	+	4.3304	0.285572	1.28733e-51
	cg05183753	1	239553133			S_Shore	+	-3.48372	0.229828	1.40907e-51
	cg19543782	10	35775490	CCNY;CCNY;CCNY;CCNY;CCNY	Body;Body;5'UTR;Body;Body	OpenSea	+	4.86166	0.321083	1.8061e-51
	cg10409253	7	5692709	RNF216;RNF216	Body;Body	OpenSea	+	3.40268	0.224922	2.20016e-51
	cg09190552	16	22868623	HS3ST2	Body	OpenSea	-	4.26208	0.281772	2.27655e-51
	cg09823288	1	239552128			S_Shore	-	-1.81938	0.120324	2.46502e-51
	cg16625613	3	46503692	LTF;LTF	5'UTR;Body	N_Shelf	-	4.18148	0.276576	2.5381e-51
	cg06704969	3	194797099	C3orf21	Body	OpenSea	+	3.16238	0.209216	2.66843e-51
	cg15133570	2	42461490	EML4;EML4	Body;Body	OpenSea	+	4.91305	0.325121	2.83189e-51
	cg20348000	10	88615964	BMPR1A	5'UTR	OpenSea	-	2.96528	0.196234	2.85533e-51
	cg04585778	17	54395292	ANKFN1	Body	OpenSea	-	5.13099	0.339567	2.87672e-51
	cg12174507	1	167603130	RCSD1	Body	S_Shelf	+	5.23438	0.346749	3.58976e-51
	cg04986899	16	17553784	XYLT1	Body	OpenSea	+	3.9307	0.260528	4.0577e-51
	cg09117950	17	16053684	NCOR1;NCOR1;NCOR1	Body;Body;Body	OpenSea	+	3.28233	0.217597	4.24477e-51
	cg02203067	16	87866800	SLC7A5	Body	OpenSea	-	5.06769	0.336161	4.87198e-51
	cg06235438	16	30485966	ITGAL;ITGAL	Body;Body	S_Shore	+	-4.76619	0.316266	5.24902e-51
	cg24026299	10	13387206	SEPHS1;SEPHS1;SEPHS1	5'UTR;5'UTR;5'UTR	OpenSea	-	4.39579	0.291712	5.34793e-51
	cg25392060	8	142297121			S_Shore	-	4.87946	0.323814	5.36834e-51
	cg12591090	7	99954465	PILRB;STAG3L5P-PVRIG2P-PILRB;STAG3L5P-PVRIG2P-PILRB	TSS1500;Body;Body	OpenSea	-	5.70802	0.378809	5.39925e-51
	cg24145401	1	159047177	AIM2	TSS1500	OpenSea	-	-2.29332	0.152323	6.52285e-51
	cg19377661	3	142605811	PCOLCE2	Body	N_Shore	+	-2.49844	0.166023	7.22644e-51
	cg01029617	8	58788096			OpenSea	-	1.62965	0.108351	8.18237e-51
	cg07866705	11	124989802			OpenSea	-	2.77325	0.184547	9.94832e-51
	cg09469355	1	2161886	SKI	Body	S_Shore	-	-4.54271	0.302592	1.23873e-50
	cg10457997	17	64796507	PRKCA	Body	OpenSea	+	3.5498	0.236503	1.29732e-50
	cg19904783	20	9287445	PLCB4;PLCB4;PLCB4	TSS1500;5'UTR;5'UTR	OpenSea	+	-4.28024	0.285263	1.39727e-50
	cg25285289	2	96899771	STARD7-AS1	Body	OpenSea	-	4.62482	0.308307	1.48026e-50
	cg16795184	16	56777257	NUP93	5'UTR	OpenSea	+	5.07378	0.338485	1.74278e-50
	cg24872431	16	85016361	ZDHHC7;ZDHHC7	Body;Body	OpenSea	+	3.34894	0.223422	1.7525e-50
	cg02329670	17	6921400	MIR497;MIR195	TSS200;TSS1500	N_Shelf	+	-5.31192	0.35443	1.80855e-50
	cg17889882	16	22029124	C16orf52	Body	OpenSea	+	3.68271	0.245728	1.81485e-50
	cg25739715	22	30663881	OSM	TSS1500	OpenSea	+	-7.843	0.523356	1.84222e-50
	cg21489638	7	130671028	LINC-PINT;LINC-PINT;LINC-PINT;LINC-PINT;LINC-PINT;LINC-PINT;LINC-PINT;LINC-PINT	Body;Body;Body;Body;Body;Body;Body;Body	OpenSea	+	-2.83264	0.189038	1.88247e-50
	cg03090254	1	238788400			OpenSea	-	-2.79892	0.18681	1.93454e-50
	cg06528771	2	102513985			OpenSea	+	-5.37604	0.358818	1.93537e-50
	cg27662789	12	43666281			OpenSea	+	2.14536	0.143219	2.02443e-50
	cg06724236	14	67853825	PLEK2	3'UTR	OpenSea	+	4.21396	0.281609	2.55888e-50
	cg00386008	12	122269623	SETD1B	3'UTR	S_Shelf	+	5.13469	0.343235	2.72218e-50
	cg07021906	16	87866833	SLC7A5	Body	OpenSea	-	3.77556	0.252454	2.89759e-50
	cg08941107	1	27744956	WASF2;WASF2	Body;Body	OpenSea	+	-4.10293	0.274345	2.90225e-50
	cg22107082	11	59886242			OpenSea	+	4.18054	0.279609	3.07779e-50
	cg13738609	17	7328672	C17orf74	TSS1500	OpenSea	-	6.24138	0.41771	3.54248e-50
	cg05952895	17	1986888	SMG6;SMG6;SMG6;SMG6	Body;Body;Body;Body	OpenSea	-	5.40543	0.361786	3.59352e-50
	cg01894508	2	70189111	ASPRV1;ASPRV1	5'UTR;1stExon	S_Shore	+	4.35456	0.291481	3.67712e-50
	cg04182170	16	14280209	MKL2;MKL2	Body;Body	OpenSea	-	4.01597	0.268821	3.68806e-50
	cg26236214	13	111867078	ARHGEF7;ARHGEF7;ARHGEF7;ARHGEF7;ARHGEF7	5'UTR;5'UTR;Body;Body;Body	OpenSea	-	3.24936	0.217557	3.88829e-50
	cg01676795	7	75586348	POR	Body	OpenSea	+	3.73771	0.250513	4.88421e-50
	cg05948127	7	107577779	LAMB1	Body	OpenSea	-	3.21202	0.215595	6.74406e-50
	cg00089960	12	122245655	SETD1B	Body	N_Shelf	-	4.60873	0.309406	7.05415e-50
	cg07986378	12	11898284	ETV6	Body	OpenSea	-	-3.07964	0.20676	7.11451e-50
	cg09178900	6	127586433	RNF146;RNF146;RNF146;RNF146;RNF146	TSS1500;TSS1500;TSS1500;TSS1500;TSS1500	N_Shore	+	-5.51606	0.370352	7.19072e-50
	cg16655795	19	42897238			N_Shelf	-	4.97888	0.334462	8.07426e-50
	cg12324048	3	193823125			OpenSea	-	3.56709	0.239658	8.33956e-50
	cg18112787	19	18168639			OpenSea	-	-4.30182	0.289067	8.63012e-50
	cg21566642	2	233284661			Island	-	-1.55835	0.104881	1.2189e-49
	cg00994936	19	1423902	DAZAP1;DAZAP1	Body;Body	Island	-	4.06015	0.273279	1.23994e-49
	cg04232816	2	96905390	LOC285033	TSS1500	OpenSea	-	4.88377	0.328763	1.28049e-49
	cg24707889	21	46341304	ITGB2;ITGB2	5'UTR;TSS1500	OpenSea	-	4.00501	0.269691	1.37077e-49
	cg19695507	10	13526193	BEND7;BEND7	Body;Body	OpenSea	+	5.45465	0.367341	1.39825e-49
	cg01015663	1	23729692	TCEA3	Body	OpenSea	+	-4.04634	0.272546	1.45286e-49
	cg03450842	10	80834947	ZMIZ1	5'UTR	OpenSea	+	-4.50333	0.303378	1.50619e-49
	cg26581729	9	139939792	NPDC1	Body	Island	+	-3.79455	0.255742	1.65931e-49
	cg25790365	15	50549957	HDC	Body	OpenSea	+	4.76706	0.321504	1.92259e-49
	cg19750024	8	22068189	BMP1;BMP1	Body;Body	OpenSea	-	-3.70675	0.25003	1.98523e-49
	cg08051604	14	101309386	MEG3;MEG3;MEG3	Body;Body;Body	OpenSea	+	3.79975	0.256436	2.22225e-49
	cg02402217	15	69336136	NOX5;NOX5;NOX5;NOX5;NOX5;MIR548H4	Body;Body;Body;Body;Body;Body	OpenSea	-	-4.11744	0.278109	2.66527e-49
	cg18394552	5	159428643			OpenSea	+	3.00542	0.202998	2.66693e-49
	cg20335712	7	28714297	CREB5;CREB5;CREB5	Body;Body;Body	OpenSea	-	-5.22834	0.353359	3.0447e-49
	cg01279908	1	58326034	DAB1-AS1;DAB1-AS1;DAB1-AS1;DAB1-AS1;DAB1	TSS200;TSS200;TSS200;TSS200;5'UTR	OpenSea	+	3.38163	0.228804	3.87768e-49
	cg08110170	11	72474129	STARD10	Body	OpenSea	-	-3.68518	0.249671	5.16048e-49
	cg00277397	7	71800412	CALN1;CALN1	5'UTR;Body	N_Shore	-	-3.31411	0.224544	5.22244e-49
	cg03954453	2	86262687	POLR1A	Body	OpenSea	+	4.3175	0.292751	6.16391e-49
	cg00410753	16	68033859	DPEP2	TSS1500	OpenSea	-	5.83971	0.396029	6.37592e-49
	cg08857797	17	40927699	VPS25	Body	OpenSea	-	3.83138	0.259986	7.25167e-49
	cg16612971	10	75686132			OpenSea	+	6.39923	0.434543	8.45902e-49
	cg01445100	16	88103339	BANP;BANP	Body;Body	S_Shore	-	5.47485	0.372028	9.8078e-49
	cg13573513	12	14996143	ART4;ART4	5'UTR;1stExon	OpenSea	-	4.17132	0.283541	1.05018e-48
	cg04424621	6	27101941	HIST1H2BJ	TSS1500	S_Shore	+	-5.84728	0.397518	1.08249e-48
	cg19588519	10	125817817			S_Shore	+	5.32712	0.362354	1.21735e-48
	cg13781414	9	138951648	NACC2	5'UTR	OpenSea	-	-3.98919	0.271355	1.22482e-48
	cg26867370	13	100262973	CLYBL	Body	S_Shelf	+	5.67544	0.38618	1.31038e-48
	cg03398461	5	156691755	CYFIP2;CYFIP2	TSS1500;TSS1500	N_Shore	+	5.22702	0.35581	1.42747e-48
	cg12620005	1	51779655	TTC39A;TTC39A	Body;Body	OpenSea	+	-5.19686	0.353906	1.56223e-48
	cg24929954	5	14400864	TRIO	Body	OpenSea	+	3.56464	0.242839	1.68782e-48
	cg21837920	6	135592235			OpenSea	+	5.19246	0.353807	1.76506e-48
	cg05279866	8	37378355			OpenSea	-	5.13584	0.349965	1.78141e-48
	cg12728465	7	99612529	ZKSCAN1;ZKSCAN1;ZKSCAN1	TSS1500;TSS1500;TSS1500	N_Shore	+	4.3782	0.298357	1.8061e-48
	cg12710140	1	147101752			OpenSea	+	3.3877	0.230954	1.97309e-48
	cg17980786	3	32933637	TRIM71	3'UTR	OpenSea	+	4.7336	0.322788	2.07856e-48
	cg08433366	17	33368543	RFFL;RFFL;RAD51L3-RFFL	Body;5'UTR;Body	OpenSea	-	4.27823	0.291819	2.20787e-48
	cg21407367	8	134188492			OpenSea	+	3.98748	0.272049	2.31799e-48
	cg08507178	22	50357265	PIM3	3'UTR	S_Shore	+	-5.24151	0.357652	2.38175e-48
	cg10402995	1	248903325	LOC646627	TSS200	OpenSea	+	5.29449	0.361272	2.3899e-48
	cg05316065	8	130799007	GSDMC;GSDMC	1stExon;5'UTR	OpenSea	-	-4.10625	0.280252	2.50069e-48
	cg03055671	3	172231528	TNFSF10	Body	OpenSea	+	-2.55727	0.174699	3.05848e-48
	cg08991794	17	3674741	ITGAE	Body	OpenSea	+	4.24163	0.289846	3.24345e-48
	cg21207090	10	119184482			OpenSea	-	4.06775	0.27804	3.43857e-48
	cg06667829	8	48641847	SPIDR;SPIDR;SPIDR;SPIDR	Body;Body;Body;Body	OpenSea	-	5.06973	0.346554	3.49374e-48
	cg25368647	5	176736591	MXD3;MXD3	Body;Body	N_Shore	+	-3.31573	0.226688	3.60467e-48
	cg12633399	8	128052382			OpenSea	-	3.72354	0.254571	3.61081e-48
	cg08451817	9	72660665	MAMDC2;MAMDC2	Body;Body	S_Shore	-	-5.25787	0.359648	4.0113e-48
	cg08548559	22	31686097	PIK3IP1;PIK3IP1	Body;Body	N_Shore	-	-3.11447	0.213063	4.12238e-48
	cg22418084	6	73623666	KCNQ5;KCNQ5;KCNQ5;KCNQ5;KCNQ5	Body;Body;Body;Body;Body	OpenSea	+	4.88612	0.334279	4.16517e-48
	cg06625767	5	176836695	F12	TSS200	OpenSea	-	-5.31325	0.36369	4.65132e-48
	cg21489364	16	75035957	ZNRF1	Body	S_Shore	-	-2.88036	0.197176	4.73405e-48
	cg14303526	10	101609768	ABCC2	Body	OpenSea	-	3.64397	0.249469	4.81326e-48
	cg20651995	2	69525471			OpenSea	+	-5.10586	0.349681	5.20769e-48
	cg01651915	8	55795551			OpenSea	+	-2.33794	0.160191	5.74957e-48
	cg19001023	14	105899307	MTA1	Body	OpenSea	-	4.92183	0.33724	5.76786e-48
	cg02335576	1	49338938	AGBL4	Body	OpenSea	-	4.49745	0.308162	5.76843e-48
	cg08836972	6	26532914			OpenSea	-	3.65414	0.250419	5.96743e-48
	cg10513161	3	183705727	ABCC5;ABCC5	Body;Body	OpenSea	-	4.52997	0.310446	5.99248e-48
	cg16324526	9	134459345	RAPGEF1;RAPGEF1;RAPGEF1	Body;Body;Body	OpenSea	-	3.87765	0.265828	6.41863e-48
	cg17102265	16	81539003	CMIP;CMIP	Body;Body	OpenSea	+	6.00023	0.411362	6.4931e-48
	cg01368219	3	54999791	CACNA2D3	Body	OpenSea	+	3.97127	0.272549	8.116e-48
	cg02205744	15	63249401			S_Shelf	-	-3.02262	0.207503	8.62547e-48
	cg00444883	8	92060568			OpenSea	-	3.70461	0.254391	9.13683e-48
	cg25858982	3	153091368			OpenSea	+	-4.87607	0.334859	9.28349e-48
	cg09584249	12	26425003			OpenSea	+	-4.16673	0.286174	9.47438e-48
	cg19432791	3	45894556	LZTFL1;LZTFL1	5'UTR;Body	OpenSea	-	2.58469	0.177546	9.7895e-48
	cg03998636	13	111210121	RAB20	Body	N_Shelf	-	-4.53828	0.311822	1.03424e-47
	cg09502149	1	43406792	SLC2A1	Body	OpenSea	-	-4.87693	0.335251	1.14376e-47
	cg16961961	7	41738613	INHBA;INHBA-AS1;INHBA-AS1	Body;Body;Body	OpenSea	+	4.23776	0.291379	1.19946e-47
	cg07637989	5	142871584			OpenSea	+	4.69334	0.322712	1.20634e-47
	cg04051206	17	17750855	TOM1L2;TOM1L2;TOM1L2;TOM1L2;TOM1L2;TOM1L2	3'UTR;3'UTR;3'UTR;3'UTR;3'UTR;3'UTR	OpenSea	-	-2.64705	0.182013	1.20975e-47
	cg24636795	14	73330288	DPF3;DPF3;DPF3;DPF3	Body;Body;Body;Body	OpenSea	+	5.08581	0.349761	1.25279e-47
	cg19881433	7	24922755	OSBPL3;OSBPL3;OSBPL3;OSBPL3;OSBPL3;OSBPL3	Body;Body;Body;Body;Body;Body	OpenSea	+	-3.73773	0.257106	1.31043e-47
	cg12680205	10	80303482			OpenSea	+	-4.35775	0.299875	1.42498e-47
	cg20803896	12	99006941			OpenSea	-	3.86794	0.266319	1.60254e-47
	cg14620941	9	139776929			N_Shelf	+	-3.4826	0.240061	2.0359e-47
	cg12458003	1	204960826	NFASC;NFASC;NFASC;NFASC	Body;Body;Body;Body	OpenSea	-	3.37038	0.232363	2.10451e-47
	cg00858078	17	80540329	FOXK2	Body	N_Shore	+	3.78922	0.261306	2.22102e-47
	cg10429891	1	27963618			S_Shore	+	-4.47727	0.308835	2.34494e-47
	cg02761839	2	161234443	RBMS1;RBMS1	Body;Body	OpenSea	+	-2.54977	0.175911	2.43701e-47
	cg14930775	10	114133657	ACSL5;ACSL5	TSS1500;TSS1500	OpenSea	+	4.03967	0.278719	2.46973e-47
	cg11958571	17	65625878	PITPNC1;PITPNC1	Body;Body	OpenSea	-	4.58109	0.316314	2.89206e-47
	cg19351166	2	209133632	PIKFYVE;PIKFYVE	5'UTR;5'UTR	S_Shelf	+	4.5595	0.314918	3.08096e-47
	cg17736802	13	44875634			OpenSea	+	-2.98869	0.206473	3.23445e-47
	cg23608915	2	102333795	MAP4K4;MAP4K4;MAP4K4;MAP4K4;MAP4K4	Body;Body;Body;Body;Body	OpenSea	+	3.90072	0.269547	3.40546e-47
	cg23736997	2	217163703	2004-03-01	Body	OpenSea	-	4.93852	0.341319	3.52741e-47
	cg13250656	9	94503156	ROR2	Body	OpenSea	-	-2.9683	0.20522	3.78649e-47
	cg16246545	1	120255941	PHGDH	Body	S_Shore	-	-3.1142	0.215321	3.83742e-47
	cg01936636	11	3058446	CARS;CARS;CARS;CARS;CARS	Body;Body;Body;Body;Body	OpenSea	-	4.13947	0.286218	3.86061e-47
	cg00417304	11	45124456	PRDM11	Body	OpenSea	-	-4.31735	0.298573	4.01476e-47
	cg24054032	1	68118899			OpenSea	-	4.76626	0.329633	4.05086e-47
	cg20844579	2	38725563	LOC101929596	Body	OpenSea	+	4.37324	0.302568	4.38782e-47
	cg06943635	14	73695341			OpenSea	+	-4.85317	0.336085	5.31957e-47
	cg17100575	7	135368563	SLC13A4	Body	OpenSea	+	3.87053	0.268121	5.67758e-47
	cg00504445	5	66712085			OpenSea	+	3.60822	0.249974	5.79204e-47
	cg22697477	21	36203255	RUNX1;RUNX1;RUNX1	Body;Body;Body	OpenSea	+	-3.95374	0.274001	6.19484e-47
	cg04583842	16	88103117	BANP;BANP	Body;Body	S_Shore	-	2.82095	0.195549	6.55269e-47
	cg06092244	2	48796151	STON1-GTF2A1L	TSS200	OpenSea	-	-3.10839	0.215518	6.82571e-47
	cg15037126	15	75221364	COX5A	Body	OpenSea	-	4.39154	0.304662	7.70421e-47
	cg08642859	3	126175220	ZXDC;ZXDC	Body;Body	OpenSea	+	3.46549	0.240434	7.81354e-47
	cg03523676	14	24540235	CPNE6	TSS1500	OpenSea	+	4.26063	0.295616	7.9006e-47
	cg11470256	13	111839122	ARHGEF7;ARHGEF7;ARHGEF7;ARHGEF7;ARHGEF7	TSS200;5'UTR;Body;Body;Body	OpenSea	+	4.81705	0.334267	8.12331e-47
	cg17585440	19	2052181	MKNK2;MKNK2	TSS1500;TSS1500	S_Shore	-	-6.09834	0.423196	8.18725e-47
	cg00134210	10	14644132	FAM107B	Body	N_Shore	-	-7.97957	0.554057	9.19854e-47
	cg23556574	10	13981154	FRMD4A	Body	OpenSea	-	3.67298	0.255078	9.54802e-47
	cg17466510	1	116877566			OpenSea	+	3.62818	0.252016	9.94293e-47
	cg24048641	2	100751817	AFF3	5'UTR	OpenSea	+	5.87156	0.407912	1.02953e-46
	cg24099565	11	3058478	CARS;CARS;CARS;CARS;CARS	Body;Body;Body;Body;Body	OpenSea	+	4.29434	0.298434	1.10039e-46
	cg05141695	6	341180	DUSP22	Body	OpenSea	-	9.92534	0.689957	1.16655e-46
	cg09273716	20	35494835			S_Shelf	+	4.85464	0.337583	1.25089e-46
	cg10472711	7	797592	HEATR2	Body	S_Shore	+	-3.47911	0.241959	1.28005e-46
	cg15475466	1	204484113	MDM4;MDM4;MDM4;MDM4;MDM4;MDM4;MDM4	TSS1500;TSS1500;TSS1500;TSS1500;TSS1500;TSS1500;TSS1500	N_Shore	+	3.62766	0.252321	1.31359e-46
	cg16663980	1	158809049	MNDA	5'UTR	OpenSea	+	3.12959	0.217706	1.34844e-46
	cg25457000	10	4813681			OpenSea	+	-2.72592	0.189924	1.86244e-46
	cg14030402	1	53682341	C1orf123	Body	N_Shelf	-	4.59209	0.319973	1.89375e-46
	cg12331557	2	225698977	DOCK10;DOCK10;DOCK10;DOCK10	ExonBnd;ExonBnd;Body;Body	OpenSea	-	3.52709	0.245818	1.97962e-46
	cg00014380	16	4424290	VASN;CORO7-PAM16;CORO7;CORO7;CORO7	5'UTR;Body;Body;Body;Body	S_Shelf	-	4.55132	0.317228	2.01449e-46
	cg17684034	5	74862658	POLK	Body	OpenSea	+	-2.84419	0.198274	2.0846e-46
	cg15342087	6	30720209			OpenSea	-	-4.11101	0.286777	2.38763e-46
	cg21410853	17	80807530	TBCD	Body	OpenSea	-	3.5218	0.245716	2.47288e-46
	cg18339631	17	30712240			OpenSea	-	4.69997	0.327927	2.48768e-46
	cg24678869	1	153919638	DENND4B	TSS1500	S_Shore	+	5.76108	0.401968	2.49396e-46
	cg10587886	3	8361835	LMCD1-AS1	Body	OpenSea	+	-2.22088	0.155043	2.78874e-46
	cg26955383	10	105218660	CALHM1	TSS200	S_Shore	-	4.28501	0.2992	2.90138e-46
	cg22694618	16	27490094	GTF3C1;GTF3C1	Body;Body	OpenSea	+	3.24321	0.226548	3.14967e-46
	cg02451866	10	71251604	TSPAN15	Body	OpenSea	-	5.0469	0.352642	3.33735e-46
	cg05555337	17	46669113	LOC404266;HOXB5;LOC404266;LOC404266;LOC404266	TSS1500;3'UTR;Body;TSS1500;Body	N_Shore	+	-3.67693	0.256945	3.41202e-46
	cg20228385	12	56030407	OR10P1	TSS1500	OpenSea	-	4.38745	0.306652	3.54013e-46
	cg24723465	1	246843900			OpenSea	+	4.65541	0.325452	3.70062e-46
	cg25349939	2	144855085	GTDC1;GTDC1;GTDC1	Body;Body;Body	OpenSea	-	3.2984	0.230605	3.76412e-46
	cg00214628	17	46583511			OpenSea	-	-3.46471	0.242244	3.80174e-46
	cg23886355	13	113662042	MCF2L;MCF2L	Body;Body	N_Shore	+	5.01975	0.350996	3.86043e-46
	cg06027542	8	131445333	ASAP1;ASAP1	5'UTR;5'UTR	OpenSea	+	7.43441	0.51998	4.08343e-46
	cg10570276	20	36810754			OpenSea	-	3.50643	0.245291	4.23315e-46
	cg08088075	2	220264753			OpenSea	+	4.20859	0.294581	4.76039e-46
	cg10438589	4	14531493			OpenSea	+	3.70753	0.25979	5.92491e-46
	cg00577164	8	125641965	MTSS1;MTSS1;MTSS1	Body;Body;Body	OpenSea	-	-4.3951	0.307976	5.95682e-46
	cg15235494	6	131461155	AKAP7	Body	S_Shelf	+	4.27106	0.299394	6.41357e-46
	cg24481182	12	97052035	CFAP54	Body	OpenSea	+	3.19843	0.224325	7.14571e-46
	cg13240204	13	74276630	KLF12	Body	OpenSea	+	2.99114	0.209892	7.91136e-46
	cg06909315	9	139796221	TRAF2	Body	OpenSea	-	-4.42209	0.310304	7.91784e-46
	cg16431791	19	14783092	ADGRE3;ADGRE3;ADGRE3	Body;Body;Body	OpenSea	+	4.16907	0.292626	8.34433e-46
	cg07456681	16	15146876	NTAN1	Body	N_Shelf	-	4.37083	0.306853	8.71505e-46
	cg01864395	17	76274140	LOC100996291	Body	OpenSea	+	-4.52904	0.317982	8.83502e-46
	cg09643316	1	116821033			OpenSea	+	3.82586	0.268619	8.88179e-46
	cg11454468	3	142569221	PCOLCE2	Body	OpenSea	+	-3.52186	0.247436	1.01332e-45
	cg25774891	19	45267488			OpenSea	+	-4.34592	0.305338	1.01724e-45
	cg26859083	3	55002054	LRTM1;CACNA2D3	TSS1500;Body	OpenSea	-	2.35741	0.165645	1.037e-45
	cg07790294	19	928287	ARID3A	5'UTR	N_Shore	-	5.12446	0.360125	1.06838e-45
	cg04002038	4	56097	ZNF718;ZNF595;ZNF595;ZNF595;ZNF595;ZNF718;ZNF718	TSS1500;5'UTR;5'UTR;Body;Body;Body;Body	S_Shelf	-	3.71389	0.261143	1.19596e-45
	cg14180330	5	40224461			OpenSea	-	-2.93223	0.206309	1.35532e-45
	cg10161996	15	101667972			OpenSea	-	-4.58736	0.322822	1.4063e-45
	cg23002431	1	160278741	COPA;COPA	Body;Body	OpenSea	+	4.59659	0.323653	1.57358e-45
	cg23722790	1	67467602	SLC35D1	3'UTR	OpenSea	-	4.41355	0.310808	1.61865e-45
	cg07567533	22	47527330	TBC1D22A;TBC1D22A;TBC1D22A;TBC1D22A;TBC1D22A	Body;Body;Body;Body;Body	OpenSea	-	3.69105	0.26007	1.80336e-45
	cg07212401	2	20059985			OpenSea	+	4.76617	0.33604	2.05386e-45
	cg21161138	5	399360	AHRR	Body	OpenSea	-	-2.71566	0.191604	2.36493e-45
	cg16969872	13	79968324	RBM26	Body	OpenSea	-	-2.83064	0.199777	2.51343e-45
	cg14541119	6	140371491	LOC100507477;LOC100507477	Body;Body	OpenSea	+	3.04011	0.214641	2.71e-45
	cg15910252	2	28904192			OpenSea	+	-3.51317	0.248066	2.76514e-45
	cg08143605	3	183027232	MCF2L2	Body	OpenSea	-	5.69365	0.402036	2.77131e-45
	cg20641531	7	8302731	ICA1;ICA1;ICA1	TSS1500;TSS1500;TSS1500	S_Shore	+	3.24758	0.229326	2.79676e-45
	cg23206332	21	35654805			OpenSea	+	-4.25715	0.300648	2.85621e-45
	cg22479453	1	110367354			OpenSea	-	5.09949	0.36022	2.99352e-45
	cg17237086	22	40814966	MKL1	Body	Island	+	5.43661	0.384094	3.08829e-45
	cg15022277	16	66515235	BEAN1;BEAN1;BEAN1;BEAN1	3'UTR;3'UTR;Body;Body	OpenSea	+	4.74822	0.335742	3.6512e-45
	cg01334597	4	4923774	LOC101928306	Body	OpenSea	-	3.76186	0.265999	3.65466e-45
	cg03295019	17	27477644	MYO18A;MYO18A	Body;Body	OpenSea	-	5.24195	0.370658	3.6603e-45
	cg18062721	3	11643427	VGLL4;VGLL4	Body;Body	OpenSea	-	2.52407	0.178503	3.76898e-45
	cg06566477	20	61078502			OpenSea	+	3.59886	0.254545	3.86518e-45
	cg06997537	3	45928018	CCR9;CCR9;CCR9;CCR9;LZTFL1;CCR9;CCR9;LZTFL1	1stExon;1stExon;1stExon;5'UTR;5'UTR;5'UTR;5'UTR;Body	OpenSea	-	3.83849	0.271507	3.90104e-45
	cg25325512	6	37142220	PIM1	3'UTR	S_Shelf	-	-2.76043	0.195261	3.9369e-45
	cg18421020	15	101100060	PRKXP1	TSS1500	S_Shore	-	4.13539	0.292569	4.06869e-45
	cg02722435	8	28923626			OpenSea	-	5.53468	0.391741	4.44675e-45
	cg03963853	16	4732369	MGRN1;MGRN1;MGRN1;MGRN1	Body;Body;Body;Body	Island	-	3.89248	0.275599	4.75046e-45
	cg11097320	1	241814648	WDR64	TSS1500	OpenSea	+	3.45658	0.244748	4.79583e-45
	cg12726743	10	75634848	CAMK2G;CAMK2G;CAMK2G;CAMK2G;CAMK2G;CAMK2G	TSS1500;TSS1500;TSS1500;TSS1500;TSS1500;TSS1500	S_Shore	+	-4.12029	0.291778	4.91207e-45
	cg03107649	11	109695805			OpenSea	+	3.1699	0.224522	5.11828e-45
	cg20788426	2	219194421	PNKD;CATIP-AS2;PNKD	Body;Body;Body	OpenSea	+	-3.94068	0.279129	5.16208e-45
	cg08761535	16	75079000	ZNRF1	Body	OpenSea	+	-5.21957	0.369787	5.36281e-45
	cg12615852	14	106330121			N_Shelf	-	-2.15189	0.152504	5.73035e-45
	cg21421012	9	138797992	CAMSAP1	Body	N_Shore	-	2.9623	0.209976	5.93667e-45
	cg22959742	10	13913931	FRMD4A	Body	OpenSea	+	3.36799	0.238733	5.94079e-45
	cg09837467	1	183523933			OpenSea	-	3.7846	0.268271	5.97572e-45
	cg06647068	12	104853274	CHST11	Body	S_Shore	-	-3.49748	0.247945	6.10466e-45
	cg12144681	8	142220329			N_Shore	-	4.74626	0.336495	6.17934e-45
	cg27430693	12	94208276	CRADD	Body	OpenSea	+	3.19264	0.226452	6.76476e-45
	cg05304815	8	65669140	CYP7B1	Body	OpenSea	+	-5.21663	0.370225	7.57472e-45
	cg03172497	6	37118298			OpenSea	+	-3.47562	0.246691	7.7361e-45
	cg05673882	5	74862702	POLK	Body	OpenSea	+	-2.81687	0.200011	8.34427e-45
	cg10101600	2	43478743	THADA;THADA	Body;Body	OpenSea	-	4.91303	0.348978	8.97097e-45
	cg27167895	4	88818173			OpenSea	-	3.86953	0.274915	9.35072e-45
	cg03172765	2	232034629	PSMD1	Body	OpenSea	-	4.80393	0.341377	9.77519e-45
	cg11928146	2	19546630			N_Shore	-	6.39699	0.454656	1.00895e-44
	cg07031236	10	73983766	ANAPC16;ANAPC16;ANAPC16;ANAPC16;ANAPC16;ANAPC16	Body;Body;Body;Body;Body;Body	OpenSea	-	3.23729	0.230247	1.15878e-44
	cg20401041	14	100876180	WDR25;WDR25	Body;Body	OpenSea	+	3.87757	0.275787	1.15891e-44
	cg15251256	12	46101447			OpenSea	+	3.47552	0.247212	1.17873e-44
	cg15410741	1	65363974	JAK1	5'UTR	OpenSea	+	-2.96242	0.210836	1.31874e-44
	cg23752007	7	37429500	ELMO1	5'UTR	OpenSea	-	3.37402	0.240199	1.39467e-44
	cg05301191	22	31852880	EIF4ENIF1;EIF4ENIF1;EIF4ENIF1	Body;Body;Body	OpenSea	-	3.93109	0.279913	1.45057e-44
	cg15373972	19	11219638	LDLR;LDLR;LDLR;LDLR;LDLR	Body;Body;Body;Body;Body	S_Shelf	+	4.03888	0.287764	1.63548e-44
	cg19025212	5	9057931	SEMA5A	Body	OpenSea	-	3.54032	0.252337	1.76004e-44
	cg01218012	13	50772687	DLEU1	Body	OpenSea	+	-4.74656	0.338329	1.7773e-44
	cg19918116	12	124326760	DNAH10	Body	OpenSea	+	-4.17487	0.297597	1.79719e-44
	cg10999423	1	222461592			OpenSea	-	3.5456	0.252821	1.91332e-44
	cg13571904	1	31468099	PUM1;PUM1	Body;Body	OpenSea	-	3.9562	0.282122	1.94272e-44
	cg26846781	17	61620942	KCNH6;KCNH6	Body;Body	OpenSea	-	6.46104	0.460919	2.09209e-44
	cg10713220	7	36640882	AOAH-IT1;AOAH;AOAH;AOAH	TSS1500;Body;Body;Body	OpenSea	+	-3.13208	0.22345	2.11539e-44
	cg04445427	8	133699791			OpenSea	-	2.95779	0.21106	2.20442e-44
	cg01176329	6	29592381	GABBR1;GABBR1;GABBR1	Body;Body;Body	N_Shelf	+	-3.15317	0.225019	2.23717e-44
	cg00358010	1	221338314			OpenSea	+	-4.40036	0.314153	2.42755e-44
	cg14955070	1	156135027	SEMA4A;SEMA4A;SEMA4A;SEMA4A	Body;Body;Body;Body	OpenSea	-	-2.75478	0.196703	2.50629e-44
	cg03699074	16	88849875	FAM38A	Body	N_Shore	+	-3.93387	0.281101	2.88935e-44
	cg08423142	15	59588622	MYO1E	Body	OpenSea	-	-4.96384	0.354728	2.93618e-44
	cg03318904	22	39801522	MAP3K7IP1;MAP3K7IP1	Body;Body	OpenSea	-	4.43561	0.317091	3.14357e-44
	cg05213157	20	13802663			OpenSea	+	3.90021	0.278821	3.15409e-44
	cg11847601	16	57180054	CPNE2	Body	OpenSea	+	6.57291	0.470185	3.56506e-44
	cg14176339	17	79244542	SLC38A10;SLC38A10	Body;Body	OpenSea	+	3.41079	0.244001	3.60746e-44
	cg09903896	20	25299537	ABHD12;ABHD12	Body;Body	OpenSea	+	2.83685	0.202992	3.78053e-44
	cg13081433	15	40617363	INAFM2;INAFM2	1stExon;3'UTR	S_Shore	-	-4.335	0.31036	4.19869e-44
	cg27023597	17	57918262	MIR21	TSS1500	OpenSea	+	-2.45266	0.175631	4.36131e-44
	cg17890233	7	6465684	DAGLB;DAGLB	Body;Body	OpenSea	-	5.18396	0.371365	4.72016e-44
	cg00574958	11	68607622	CPT1A;CPT1A	5'UTR;5'UTR	N_Shore	+	-7.88902	0.565224	4.84383e-44
	cg18589209	20	48367340			OpenSea	-	5.44518	0.390319	5.32059e-44
	cg11483368	15	69104769	ANP32A	Body	OpenSea	-	4.24987	0.304647	5.35327e-44
	cg12144393	11	117480983	DSCAML1	Body	OpenSea	-	-2.77589	0.199041	5.64346e-44
	cg07728579	15	83475013	FSD2	TSS1500	N_Shelf	-	3.27914	0.235146	5.73885e-44
	cg18113355	14	23991557	ZFHX2;THTPA;THTPA	Body;Body;Body	OpenSea	+	4.85485	0.348299	6.2705e-44
	cg02775989	17	47465656			OpenSea	+	3.88512	0.278739	6.3151e-44
	cg06086933	1	100326491	AGL;AGL;AGL;AGL;AGL;AGL	TSS1500;Body;Body;Body;Body;Body	OpenSea	-	2.63608	0.189287	7.441e-44
	cg08542560	5	14671841	OTULIN	Body	OpenSea	-	-2.23534	0.160529	7.5978e-44
	cg22090525	10	12078334	UPF2;UPF2	5'UTR;5'UTR	OpenSea	-	4.11529	0.295604	7.9462e-44
	cg05573654	5	1518179	LPCAT1	Body	OpenSea	-	3.83922	0.275846	8.35938e-44
	cg02238229	14	106373139			OpenSea	+	-1.8789	0.135096	9.60704e-44
	cg23042221	3	197607577			OpenSea	-	2.51983	0.181201	9.82591e-44
	cg08876198	16	11299766			OpenSea	-	-4.71706	0.339239	1.00266e-43
	cg05459163	14	92411904	FBLN5	Body	N_Shore	-	4.55925	0.328066	1.11132e-43
	cg05329280	20	5192635			OpenSea	+	3.15364	0.226957	1.14311e-43
	cg26161997	4	124281050			OpenSea	-	3.26303	0.23488	1.19153e-43
	cg14366738	2	217542547	IGFBP5	Body	OpenSea	+	3.53185	0.254269	1.22679e-43
	cg05472536	17	73687477	SAP30BP;SAP30BP;SAP30BP;SAP30BP;SAP30BP	Body;Body;Body;Body;Body	OpenSea	-	-3.63213	0.261504	1.24079e-43
	cg17623772	14	90188107			OpenSea	-	5.13399	0.369716	1.29438e-43
	cg01297684	12	56069634			OpenSea	+	-2.00141	0.144129	1.29601e-43
	cg08666707	6	41456441			OpenSea	+	-4.33383	0.312187	1.37115e-43
	cg08352115	17	66356057	ARSG	Body	OpenSea	+	3.83087	0.276106	1.52188e-43
	cg22594773	12	123577003	PITPNM2;PITPNM2	5'UTR;5'UTR	OpenSea	-	4.48059	0.322936	1.52346e-43
	cg01850331	15	67383558	SMAD3	Body	OpenSea	-	-2.58639	0.186413	1.52425e-43
	cg04465408	14	95986678			S_Shelf	+	-3.8977	0.280949	1.54918e-43
	cg22226197	3	121380526	HCLS1;HCLS1	TSS1500;TSS1500	OpenSea	+	4.84464	0.349249	1.58644e-43
	cg05293861	12	4262708			OpenSea	+	-9.16535	0.660781	1.61118e-43
	cg05450804	3	72976561	GXYLT2	Body	N_Shore	+	2.30034	0.165875	1.66792e-43
	cg07817261	20	47566479	ARFGEF2	Body	OpenSea	+	4.9765	0.358868	1.68528e-43
	cg00705600	4	185820660			OpenSea	-	-4.09399	0.295253	1.7131e-43
	cg04104358	11	12180973	MICAL2;MICAL2;MICAL2;MICAL2;MICAL2	5'UTR;5'UTR;5'UTR;5'UTR;5'UTR	OpenSea	-	3.35922	0.242289	1.74847e-43
	cg25659578	3	53743877	CACNA1D;CACNA1D;CACNA1D	Body;Body;Body	OpenSea	+	4.05877	0.293135	2.25538e-43
	cg02782634	17	57916643	TMEM49	Body	OpenSea	+	-3.01887	0.218072	2.33679e-43
	cg01308862	6	16158522			OpenSea	-	4.26839	0.308385	2.41415e-43
	cg24795795	1	171449338			OpenSea	-	2.40814	0.173998	2.45112e-43
	cg19859270	3	98251294	GPR15	1stExon	OpenSea	-	-4.05177	0.292838	2.58339e-43
	cg22003537	14	106363950			OpenSea	-	-3.07843	0.222524	2.65704e-43
	cg02246876	14	23586582	CEBPE	3'UTR	OpenSea	+	4.49635	0.325122	2.82358e-43
	cg00092123	2	99415612	KIAA1211L	Body	OpenSea	+	5.16331	0.37342	2.9286e-43
	cg07037944	15	64290807	DAPK2	Body	OpenSea	-	-4.33065	0.313259	3.03479e-43
	cg27089703	17	33373905	RFFL;RFFL;RAD51L3-RFFL	Body;5'UTR;Body	OpenSea	+	2.62873	0.190234	3.30032e-43
	cg24925163	2	128458248	SFT2D3	TSS1500	N_Shore	+	4.97138	0.359805	3.36984e-43
	cg25581781	11	12173073	MICAL2;MICAL2;MICAL2;MICAL2;MICAL2	5'UTR;5'UTR;5'UTR;5'UTR;5'UTR	OpenSea	-	5.79656	0.419614	3.50449e-43
	cg09577455	6	29593382	GABBR1;GABBR1;GABBR1	Body;Body;Body	N_Shore	-	-3.78687	0.27418	3.62316e-43
	cg04492909	8	102166926			OpenSea	+	3.73192	0.27045	4.31178e-43
	cg22283451	8	126680821			OpenSea	-	3.27213	0.237142	4.35626e-43
	cg26669717	7	641028	PRKAR1B;PRKAR1B;PRKAR1B;PRKAR1B;PRKAR1B;PRKAR1B	Body;Body;Body;Body;Body;Body	N_Shelf	-	-4.90665	0.35574	4.69042e-43
	cg08760796	16	1539062	PTX4	TSS1500	S_Shore	-	3.7598	0.272625	4.8007e-43
	cg21575225	1	156073485	LMNA	5'UTR	OpenSea	+	-3.60925	0.261742	4.91536e-43
	cg01471929	16	56443155	AMFR	Body	OpenSea	+	-3.1081	0.225406	4.94993e-43
	cg03149958	6	36326677			OpenSea	-	-2.71574	0.197004	5.20417e-43
	cg21414092	15	81248254	MESDC2;MESDC2	Body;Body	OpenSea	+	-3.74553	0.271727	5.2771e-43
	cg03084350	3	38065265	PLCD1;PLCD1;PLCD1	Body;Body;Body	N_Shore	-	4.98386	0.361586	5.33914e-43
	cg13150925	12	124529439			OpenSea	-	2.664	0.193332	5.63447e-43
	cg11555384	22	18258244	BID;BID;BID;BID;BID;BID;BID	TSS1500;TSS1500;TSS1500;TSS1500;TSS1500;TSS1500;TSS1500	S_Shore	-	5.87889	0.426682	5.7344e-43
	cg12968903	4	153601789	TMEM154	TSS1500	OpenSea	+	3.96256	0.2876	5.74164e-43
	cg11520644	7	43156344	HECW1;HECW1	5'UTR;5'UTR	S_Shelf	+	2.84652	0.206618	5.84899e-43
	cg18259123	5	131930733	RAD50;RAD50	ExonBnd;Body	OpenSea	+	3.62389	0.263059	5.9101e-43
	cg08250921	16	88111009			S_Shore	-	2.86613	0.208074	6.02191e-43
	cg05089897	21	38886664	DYRK1A;DYRK1A;DYRK1A;DYRK1A;DYRK1A	3'UTR;3'UTR;3'UTR;3'UTR;3'UTR	OpenSea	+	3.72086	0.270153	6.13982e-43
	cg21389750	9	123869283	CNTRL	Body	OpenSea	+	4.94538	0.359151	6.44065e-43
	cg23724135	6	149641504	TAB2;TAB2;TAB2	Body;5'UTR;5'UTR	S_Shore	+	-2.53066	0.184024	8.2264e-43
	cg01130991	17	46510392			S_Shelf	+	2.93233	0.213307	8.78065e-43
	cg13096857	10	70391643	TET1	Body	OpenSea	+	4.45442	0.324055	8.91564e-43
	cg06547285	12	47630263	FAM113B	3'UTR	S_Shore	-	-3.86433	0.281179	9.23771e-43
	cg01526748	3	191930926	FGF12;FGF12	Body;Body	OpenSea	-	1.93794	0.141022	9.39489e-43
	cg15579927	9	73404636	TRPM3;TRPM3;TRPM3;TRPM3;TRPM3;TRPM3;TRPM3;TRPM3;TRPM3	Body;Body;Body;Body;Body;Body;Body;Body;Body	OpenSea	+	2.8363	0.20648	1.01481e-42
	cg00514596	9	130534101	SH2D3C;SH2D3C;SH2D3C	TSS1500;TSS1500;Body	S_Shore	+	-3.99219	0.290634	1.0185e-42
	cg09842038	2	10205716	CYS1	Body	OpenSea	-	4.02326	0.292987	1.07945e-42
	cg16289376	2	127989183			OpenSea	-	3.33037	0.242541	1.09017e-42
	cg08774868	7	80399952	SEMA3C	Body	OpenSea	-	4.85833	0.353919	1.15032e-42
	cg03511862	14	106371205			OpenSea	-	-2.22769	0.162311	1.18826e-42
	cg13876756	5	173360041	CPEB4;CPEB4;CPEB4;CPEB4;CPEB4	Body;Body;Body;Body;Body	OpenSea	+	3.11621	0.227141	1.28251e-42
	cg14928764	20	23064608	CD93	Body	OpenSea	-	3.46405	0.252499	1.28666e-42
	cg16246347	21	36936382	LOC100506403	Body	OpenSea	-	-3.83093	0.279256	1.29871e-42
	cg13300580	1	27440539	SLC9A1	Body	OpenSea	+	6.64989	0.484861	1.35854e-42
	cg16267322	14	92864074	SLC24A4;SLC24A4;SLC24A4	Body;Body;Body	OpenSea	+	4.71027	0.343496	1.40171e-42
	cg20875625	1	112159392			N_Shelf	+	-2.45325	0.178976	1.5129e-42
	cg05919951	19	17180084	HAUS8;HAUS8	Body;Body	OpenSea	+	4.31931	0.315121	1.51972e-42
	cg26841655	1	113525976			OpenSea	+	4.7748	0.348382	1.54469e-42
	cg07805542	1	9779309	PIK3CD	Body	S_Shelf	-	-2.52577	0.1843	1.56552e-42
	cg04286697	2	232259623	B3GNT7	TSS1500	N_Shore	+	3.92791	0.286662	1.61798e-42
	cg01473507	4	15163451			OpenSea	+	4.17331	0.304619	1.6658e-42
	cg19168105	11	27948279			OpenSea	+	-2.4724	0.180481	1.6916e-42
	cg15321908	3	53187213			N_Shelf	-	-5.40592	0.394637	1.7034e-42
	cg26690891	2	150294943	LYPD6;LYPD6	Body;Body	OpenSea	-	3.06681	0.224013	1.90284e-42
	cg22233604	5	142729377	NR3C1;NR3C1;NR3C1;NR3C1;NR3C1;NR3C1;NR3C1;NR3C1;NR3C1;NR3C1;NR3C1;NR3C1;NR3C1;NR3C1;NR3C1	Body;Body;Body;Body;Body;Body;Body;Body;Body;Body;Body;Body;Body;Body;Body	OpenSea	+	4.12132	0.301097	1.97275e-42
	cg16315329	3	50648706	CISH;MAPKAPK3;CISH	Body;TSS1500;5'UTR	N_Shore	-	-6.00231	0.438582	2.02645e-42
	cg22069247	2	232393256	NMUR1	Body	N_Shore	+	3.17568	0.232049	2.03614e-42
	cg19566482	11	33404678			OpenSea	-	-2.50405	0.183026	2.14912e-42
	cg17411016	2	47100912			OpenSea	+	-5.7492	0.42045	2.37901e-42
	cg01126481	6	45508422	RUNX2;RUNX2;RUNX2	Body;Body;Body	OpenSea	+	4.23898	0.31002	2.40056e-42
	cg00989806	2	240918136	NDUFA10	Body	OpenSea	+	-3.30434	0.241707	2.48078e-42
	cg26880882	17	76822808	USP36	Body	OpenSea	+	2.61513	0.191373	2.68456e-42
	cg23466388	1	61890179	NFIA;NFIA;NFIA;NFIA	Body;Body;Body;Body	OpenSea	-	3.24116	0.237212	2.73949e-42
	cg18376568	14	76164217	TTLL5	Body	OpenSea	+	3.39603	0.248568	2.78283e-42
	cg13146184	19	16696698	MED26	Body	OpenSea	-	-3.80029	0.278221	2.90448e-42
	cg00353899	18	59999037	TNFRSF11A;TNFRSF11A;TNFRSF11A;TNFRSF11A;TNFRSF11A	Body;Body;Body;Body;Body	OpenSea	-	4.38754	0.32124	2.94824e-42
	cg07469815	2	174049232	ZAK;ZAK	Body;Body	OpenSea	+	-3.12338	0.228693	2.97147e-42
	cg10221075	7	30292587			OpenSea	-	-3.42228	0.250635	3.09993e-42
	cg03982376	6	149806659	ZC3H12D	TSS1500	OpenSea	+	-2.53739	0.185834	3.11682e-42
	cg02371935	16	87521363	ZCCHC14	Body	OpenSea	-	4.87029	0.356759	3.22711e-42
	cg26719625	17	16322482	TRPV2	Body	OpenSea	-	-3.74127	0.274144	3.42484e-42
	cg03685481	15	51066872			OpenSea	-	5.9391	0.435364	3.68637e-42
	cg22753522	11	95065896			OpenSea	-	3.33626	0.244611	3.82254e-42
	cg02732789	16	17491177	XYLT1	Body	OpenSea	+	-3.38002	0.247838	3.87639e-42
	cg15740041	16	87781336	KLHDC4;KLHDC4;KLHDC4	Body;Body;Body	OpenSea	+	2.30007	0.1687	4.08817e-42
	cg09834951	19	1265877			Island	+	-4.62413	0.339187	4.14812e-42
	cg07084617	16	17553768	XYLT1	Body	OpenSea	+	4.03269	0.295814	4.17506e-42
	cg11378135	12	76547651			OpenSea	-	3.99535	0.293168	4.42818e-42
	cg10922280	16	68034227	DPEP2	TSS1500	OpenSea	-	5.02901	0.369241	4.95648e-42
	cg25283432	12	125282561	SCARB1;SCARB1	Body;Body	OpenSea	+	7.34213	0.539103	5.00501e-42
	cg13750140	1	41688346	SCMH1;SCMH1;SCMH1;SCMH1	5'UTR;5'UTR;5'UTR;5'UTR	OpenSea	+	2.77383	0.203723	5.24528e-42
	cg18482303	2	135041380	MGAT5	Body	OpenSea	+	2.56296	0.188245	5.29477e-42
	cg04171038	12	132512619	EP400	Body	N_Shore	+	4.3758	0.321454	5.47321e-42
	cg16097041	1	154965544	FLAD1;LENEP;FLAD1	3'UTR;TSS1500;3'UTR	OpenSea	+	4.69362	0.345039	6.21447e-42
	cg13119578	11	65196696			OpenSea	+	-6.62913	0.487366	6.31866e-42
	cg05673431	17	25871504	KSR1	5'UTR	OpenSea	+	-4.4523	0.327348	6.38798e-42
	cg22584104	11	11580234	GALNT18	Body	OpenSea	+	2.70019	0.198573	6.6696e-42
	cg12244711	17	41655950			OpenSea	+	-3.112	0.228911	6.95972e-42
	cg23824762	2	97171137	NEURL3	Body	N_Shelf	-	-4.77831	0.35156	7.25466e-42
	cg00949930	2	179916205	CCDC141	TSS1500	OpenSea	+	4.17255	0.30702	7.37875e-42
	cg24825894	10	98478267	PIK3AP1	Body	N_Shore	-	4.45601	0.327917	7.54204e-42
	cg23330903	16	87781501	KLHDC4;KLHDC4;KLHDC4	Body;Body;Body	OpenSea	+	2.4575	0.18087	7.71987e-42
	cg16894274	1	153364001	S100A8	TSS1500	OpenSea	-	3.78076	0.278315	8.00088e-42
	cg19822755	16	30108259	YPEL3;YPEL3	TSS1500;TSS1500	S_Shore	-	3.06388	0.225566	8.15059e-42
	cg00634989	6	21110067	CDKAL1	Body	OpenSea	+	-1.83805	0.135331	8.29011e-42
	cg07512993	16	66582592	TK2	Body	N_Shore	-	5.03613	0.370926	8.83058e-42
	cg09060241	2	25598865			N_Shore	+	4.18998	0.308632	8.97445e-42
	cg24726852	1	78313327	FAM73A;FAM73A	Body;Body	OpenSea	+	2.5198	0.185678	9.62338e-42
	cg16500036	7	68983906			OpenSea	-	3.31706	0.244459	9.86873e-42
	cg05660634	15	38965109			OpenSea	-	2.81869	0.207859	1.10422e-41
	cg01751040	14	30683487			OpenSea	-	2.29293	0.169179	1.21915e-41
	cg15327954	19	48827854	EMP3	TSS1500	S_Shelf	-	4.19418	0.309464	1.22369e-41
	cg14553895	3	178899170	PIK3CA	5'UTR	OpenSea	+	-2.63286	0.194372	1.35552e-41
	cg14162417	1	226315857			OpenSea	+	-3.5908	0.265149	1.40836e-41
	cg05603985	1	2161049	SKI	1stExon	Island	+	-4.24726	0.313709	1.48097e-41
	cg22185977	5	1518133	LPCAT1	Body	OpenSea	+	2.62522	0.193915	1.49806e-41
	cg25390749	16	87781404	KLHDC4;KLHDC4;KLHDC4	Body;Body;Body	OpenSea	-	3.27525	0.241948	1.51846e-41
	cg10386598	4	26442255			OpenSea	-	3.25552	0.240521	1.55373e-41
	cg09641631	1	35384320	DLGAP3	5'UTR	OpenSea	+	5.10584	0.377225	1.55484e-41
	cg16385423	19	6086362	RFX2;RFX2	5'UTR;5'UTR	OpenSea	-	-4.39676	0.324908	1.61718e-41
	cg19225798	9	123165816	CDK5RAP2;CDK5RAP2;CDK5RAP2;CDK5RAP2;CDK5RAP2;CDK5RAP2;CDK5RAP2;CDK5RAP2	Body;Body;Body;Body;Body;Body;Body;Body	OpenSea	+	-4.80579	0.355153	1.6329e-41
	cg17348029	2	72151487			OpenSea	+	-4.43763	0.32803	1.71188e-41
	cg07215298	2	240040219	HDAC4	Body	OpenSea	-	13.9237	1.02972	1.8621e-41
	cg21737354	10	71239238	TSPAN15	Body	OpenSea	-	4.23637	0.313299	1.863e-41
	cg23932390	11	57404450			OpenSea	-	4.21881	0.312055	1.92387e-41
	cg18840187	4	169608898	PALLD;PALLD;PALLD	Body;Body;Body	OpenSea	-	4.07265	0.301246	1.92612e-41
	cg18217136	20	36157651	BLCAP;BLCAP	TSS1500;TSS1500	S_Shore	+	4.17121	0.308543	1.93394e-41
	cg23606775	1	9790616	CLSTN1;CLSTN1	Body;Body	Island	-	5.29932	0.392251	2.18294e-41
	cg17866022	17	19209889	EPN2-AS1;EPN2;EPN2;EPN2	TSS1500;5'UTR;Body;Body	OpenSea	+	-5.87912	0.435456	2.46214e-41
	cg15144237	2	16581393			OpenSea	+	-2.9182	0.216181	2.53581e-41
	cg22440155	19	2664262	GNG7	5'UTR	OpenSea	-	3.30374	0.244821	2.68889e-41
	cg04184571	5	158647548			OpenSea	+	3.25981	0.241664	2.89425e-41
	cg03550138	7	150736206	ABCB8;ABCB8;ABCB8;ABCB8	Body;Body;Body;Body	OpenSea	+	-4.40117	0.326302	2.93338e-41
	cg20150812	9	124029753	GSN;GSN;GSN;GSN;GSN;GSN;GSN	TSS1500;TSS1500;TSS1500;TSS1500;TSS1500;TSS1500;TSS1500	OpenSea	+	4.22278	0.313138	3.03948e-41
	cg03258567	10	113901328			OpenSea	-	-3.1009	0.230033	3.25629e-41
	cg19920923	5	150463164	TNIP1;TNIP1;TNIP1	5'UTR;5'UTR;5'UTR	S_Shelf	-	-4.73037	0.350913	3.26032e-41
	cg23876991	16	87781498	KLHDC4;KLHDC4;KLHDC4	Body;Body;Body	OpenSea	+	2.92058	0.216739	3.48754e-41
	cg27634845	1	90823816			OpenSea	+	-2.63311	0.195496	3.79532e-41
	cg19211853	13	79968216	RBM26	Body	OpenSea	-	-1.82796	0.135809	4.28232e-41
	cg09619732	10	104392151	SUFU	3'UTR	OpenSea	+	4.47994	0.332908	4.44749e-41
	cg10722267	3	197608554			OpenSea	+	2.2687	0.168649	4.74071e-41
	cg16020883	2	240387964			OpenSea	+	3.64977	0.271423	5.0988e-41
	cg20130744	10	20439553	PLXDC2	Body	OpenSea	+	3.26231	0.242617	5.13015e-41
	cg07839071	6	126267697			OpenSea	-	-3.07982	0.229075	5.25162e-41
	cg22413912	7	2255758	MAD1L1;MAD1L1;MAD1L1;MAD1L1;MAD1L1	Body;Body;Body;Body;Body	OpenSea	-	-4.40571	0.32786	5.75182e-41
	cg07328569	1	61524438			OpenSea	+	-3.57685	0.26619	5.79564e-41
	cg02909097	17	2843206	RAP1GAP2;RAP1GAP2	Body;Body	OpenSea	-	4.4256	0.329415	5.99094e-41
	cg15215519	4	185214632			OpenSea	-	2.57635	0.19193	6.9732e-41
	cg17043875	8	82464471			OpenSea	+	4.47193	0.333171	7.0695e-41
	cg05422475	1	54429328	LRRC42;LRRC42	Body;Body	OpenSea	+	4.66094	0.347408	7.66282e-41
	cg26559804	11	128391271	ETS1;ETS1;ETS1	Body;Body;Body	N_Shore	-	-2.48392	0.185182	7.96959e-41
	cg05232694	20	48809539			S_Shore	-	-2.18215	0.162706	8.16284e-41
	cg15452182	1	170502937	LOC101928650;GORAB;GORAB;GORAB	TSS1500;Body;Body;Body	OpenSea	-	2.88483	0.215134	8.40023e-41
	cg03699843	16	50701064	SNX20;SNX20	3'UTR;3'UTR	OpenSea	-	-6.33752	0.472694	8.6532e-41
	cg21075678	7	137557164			OpenSea	+	3.20577	0.239173	9.08431e-41
	cg27638835	16	386373	AXIN1;AXIN1	Body;Body	OpenSea	-	2.75045	0.205205	9.10678e-41
	cg04432278	10	72326192	PALD1	Body	OpenSea	+	5.74126	0.428414	9.37778e-41
	cg18074540	15	91488186	UNC45A;UNC45A	Body;Body	OpenSea	-	5.69513	0.425048	9.68266e-41
	cg16892975	14	94576066	IFI27;IFI27;IFI27;IFI27;IFI27;IFI27;IFI27;IFI27;IFI27;IFI27	TSS1500;TSS1500;TSS1500;TSS1500;TSS1500;TSS1500;TSS1500;TSS1500;TSS1500;TSS1500	OpenSea	+	4.89211	0.365318	1.06927e-40
	cg04270823	20	62687554	TCEA2	TSS1500	N_Shore	-	-4.07063	0.304047	1.116e-40
	cg07704771	6	89760139			OpenSea	-	-3.32211	0.248175	1.14652e-40
	cg00218090	14	100485810			OpenSea	-	2.73611	0.204508	1.26049e-40
	cg00490406	1	159046773	AIM2	TSS200	OpenSea	+	-2.20522	0.164874	1.3264e-40
	cg17840178	6	30709803	FLOT1	Body	N_Shore	-	-5.3364	0.399219	1.47669e-40
	cg19835618	16	67424855	TPPP3;TPPP3	Body;Body	N_Shelf	+	4.02323	0.301052	1.54101e-40
	cg25750625	2	136651489			OpenSea	+	3.40165	0.254726	1.7544e-40
	cg04200578	17	17006819	MPRIP;MPRIP	Body;Body	OpenSea	+	4.32329	0.323756	1.76913e-40
	cg09663430	22	18251942	BID;BID;BID;BID;BID;BID;BID	5'UTR;5'UTR;5'UTR;5'UTR;5'UTR;5'UTR;Body	OpenSea	+	4.05585	0.30377	1.81247e-40
	cg16961793	22	45624479	KIAA0930	Body	OpenSea	-	-2.69028	0.201523	1.86062e-40
	cg19631651	3	55005522	CACNA2D3	Body	OpenSea	+	-4.83616	0.362295	1.88663e-40
	cg04851848	5	16616019	LOC101929524;FAM134B	TSS200;Body	N_Shore	+	3.36425	0.252073	1.94742e-40
	cg16993186	10	11224102	CELF2;CELF2;CELF2;CELF2	Body;Body;Body;Body	OpenSea	-	3.20421	0.240211	2.14102e-40
	cg06992324	2	122322947	CLASP1;CLASP1;CLASP1	Body;Body;Body	OpenSea	+	3.53213	0.264819	2.17712e-40
	cg21296632	5	90355362	ADGRV1;ADGRV1	Body;Body	OpenSea	+	-2.45827	0.184333	2.23238e-40
	cg24405567	15	70787565			OpenSea	+	-4.2416	0.318148	2.34941e-40
	cg21766592	19	47288066	SLC1A5;SLC1A5;SLC1A5;SLC1A5	1stExon;5'UTR;Body;5'UTR	N_Shelf	-	-4.74122	0.355707	2.45127e-40
	cg18931885	10	112100739			OpenSea	-	3.1182	0.233947	2.46161e-40
	cg02250536	5	153698431	GALNT10	Body	OpenSea	-	2.38749	0.179136	2.48913e-40
	cg20058599	10	101836831	CPN1	Body	OpenSea	-	4.60186	0.345292	2.50127e-40
	cg16739178	16	85470674			OpenSea	-	4.40843	0.330858	2.61043e-40
	cg08922729	1	21913557			OpenSea	-	-3.25585	0.244379	2.65553e-40
	cg03572525	16	4332683			OpenSea	-	4.39702	0.330048	2.6753e-40
	cg11064521	15	69606134	PAQR5;PAQR5	5'UTR;TSS1500	OpenSea	+	6.27953	0.471491	2.81847e-40
	cg19327252	3	50267735	GNAI2;GNAI2;GNAI2	TSS1500;5'UTR;Body	S_Shelf	+	7.29693	0.547928	2.86081e-40
	cg24912334	15	77473379	PEAK1	Body	OpenSea	-	3.13118	0.235184	2.99903e-40
	cg10055680	1	61352854			OpenSea	+	3.4454	0.258888	3.21825e-40
	cg17250680	2	227846651	RHBDD1;RHBDD1	Body;Body	OpenSea	-	4.27848	0.321488	3.22155e-40
	cg03800048	1	231476388	SPRTN;SPRTN;SPRTN	Body;Body;Body	S_Shelf	+	2.79545	0.210081	3.30021e-40
	cg01444621	7	8299329	ICA1;ICA1;ICA1;ICA1	5'UTR;5'UTR;5'UTR;5'UTR	N_Shore	+	3.59344	0.270125	3.46503e-40
	cg26081786	14	34650335			OpenSea	-	4.24991	0.319609	3.7339e-40
	cg12004045	11	20071710	NAV2-AS2;NAV2;NAV2;NAV2;NAV2;NAV2	TSS1500;Body;Body;Body;Body;Body	OpenSea	+	4.08379	0.307237	4.00108e-40
	cg01129810	1	43407645	SLC2A1	Body	OpenSea	+	-4.66292	0.350828	4.04437e-40
	cg15271387	20	62233943	GMEB2	Body	OpenSea	+	4.14915	0.312174	4.04559e-40
	cg01798813	17	3906674			N_Shore	+	5.52824	0.416023	4.20233e-40
	cg14369893	21	46501109	ADARB1;ADARB1;ADARB1;ADARB1;ADARB1;ADARB1;ADARB1;ADARB1	5'UTR;5'UTR;5'UTR;5'UTR;Body;Body;Body;Body	OpenSea	-	-2.69778	0.203076	4.41459e-40
	cg03869242	12	29323970	FAR2	5'UTR	OpenSea	+	-3.79792	0.285974	4.65094e-40
	cg25889918	2	179916184			OpenSea	+	3.56768	0.268645	4.67364e-40
	cg09107710	6	32033307	TNXB	Body	OpenSea	+	4.21819	0.317653	4.73556e-40
	cg09363752	13	74341628	KLF12	Body	OpenSea	+	2.99867	0.225823	4.76307e-40
	cg06599169	19	17973311	RPL18AP3;SNORA68;RPL18A	Body;TSS200;Body	S_Shelf	-	-4.79626	0.361367	5.17543e-40
	cg20346774	15	59436893	MYO1E	Body	OpenSea	+	2.58963	0.195152	5.36565e-40
	cg07552354	4	90226782	GPRIN3	5'UTR	N_Shore	-	-3.25611	0.245391	5.42206e-40
	cg01739831	16	89922539	SPIRE2	Body	S_Shore	+	5.18657	0.391006	5.74383e-40
	cg15112006	12	93568577			OpenSea	-	4.79261	0.361319	5.78034e-40
	cg06151145	4	48346434	SLAIN2	Body	S_Shelf	+	3.33164	0.251211	5.92494e-40
	cg27271698	14	106330538			N_Shelf	+	-1.9788	0.149214	5.98937e-40
	cg03356331	10	3610737	LOC105376360	Body	OpenSea	-	3.02035	0.227753	5.99039e-40
	cg17075888	7	95225339	PDK4	Body	N_Shore	+	-2.71344	0.204623	6.05733e-40
	cg24507742	19	47288244	SLC1A5;SLC1A5;SLC1A5	5'UTR;TSS200;Body	N_Shelf	+	-3.589	0.270681	6.17666e-40
	cg13392885	2	161593271			OpenSea	+	4.54497	0.342928	6.6604e-40
	cg27094813	1	212624500			OpenSea	+	4.59939	0.347104	6.90202e-40
	cg09080894	6	2962545	SERPINB6;SERPINB6;SERPINB6;SERPINB6;SERPINB6;SERPINB6;SERPINB6;SERPINB6	TSS200;Body;Body;Body;5'UTR;5'UTR;5'UTR;5'UTR	OpenSea	+	4.27471	0.322612	6.93975e-40
	cg08640498	12	57828515	INHBC	TSS200	OpenSea	-	5.04714	0.380915	6.9671e-40
	cg16519923	16	30485810	ITGAL;ITGAL	Body;Body	S_Shore	+	-3.4157	0.257817	7.10412e-40
	cg05276548	11	12214522	MICAL2;MICAL2;MICAL2;MICAL2;MICAL2;MICAL2;MICAL2	Body;Body;Body;Body;Body;Body;Body	OpenSea	+	3.52811	0.266322	7.19707e-40
	cg04393540	17	73966572	ACOX1;ACOX1;ACOX1	Body;Body;Body	OpenSea	-	2.63258	0.198732	7.25876e-40
	cg02917536	6	149642754	TAB2;TAB2;TAB2	Body;5'UTR;5'UTR	S_Shelf	+	-2.03856	0.153917	7.48561e-40
	cg09561830	13	100007116	UBAC2;MIR623;UBAC2;UBAC2	Body;TSS1500;Body;Body	OpenSea	-	-3.20894	0.242287	7.51055e-40
	cg08109625	1	2036643	PRKCZ;PRKCZ;PRKCZ	5'UTR;Body;5'UTR	N_Shore	+	3.96428	0.299478	8.24309e-40
	cg10880456	7	139367969	HIPK2;HIPK2	Body;Body	OpenSea	+	-4.88243	0.368872	8.3698e-40
	cg08362785	22	40814878	MKL1	Body	Island	-	4.12928	0.312016	8.58357e-40
	cg02628581	6	149641011	TAB2;TAB2;TAB2	Body;5'UTR;5'UTR	S_Shore	+	-2.84698	0.215161	8.85727e-40
	cg24162801	1	184504284	C1orf21	Body	OpenSea	+	4.79946	0.362799	9.19696e-40
	cg01995927	1	24257839			OpenSea	+	2.85053	0.21552	9.52848e-40
	cg05993525	11	2769184	KCNQ1;KCNQ1	Body;Body	OpenSea	-	5.11912	0.387089	9.73293e-40
	cg22121323	21	47480909			OpenSea	-	-3.03404	0.229441	9.87424e-40
	cg07214466	12	104892360	CHST11;CHST11	Body;Body	OpenSea	+	-4.89213	0.37015	1.08251e-39
	cg08792700	9	86911279	SLC28A3;SLC28A3;SLC28A3	Body;Body;Body	OpenSea	-	-2.59278	0.196329	1.23945e-39
	cg21019156	12	71930408	LGR5;LGR5;LGR5;LGR5	Body;Body;Body;Body	OpenSea	+	3.19595	0.242038	1.27225e-39
	cg16491284	11	33723462	C11orf91	TSS1500	S_Shore	+	4.43749	0.336102	1.29783e-39
	cg11801086	6	39656197	KIF6;KIF6;KIF6	Body;Body;Body	OpenSea	-	2.1088	0.159742	1.32388e-39
	cg19938920	18	21757108	OSBPL1A;OSBPL1A;OSBPL1A	Body;Body;Body	OpenSea	+	3.89391	0.295141	1.46924e-39
	cg12821435	8	42398354	SMIM19;SMIM19;SMIM19;SMIM19;SLC20A2	5'UTR;5'UTR;5'UTR;5'UTR;TSS1500	S_Shore	+	4.96387	0.376284	1.49939e-39
	cg20973922	2	127822822	BIN1;BIN1;BIN1;BIN1;BIN1;BIN1;BIN1;BIN1;BIN1;BIN1	Body;Body;Body;Body;Body;Body;Body;Body;Body;Body	OpenSea	-	-6.18727	0.469039	1.50859e-39
	cg04695090	22	38609508	MAFF;MAFF;MAFF;MAFF	5'UTR;5'UTR;5'UTR;5'UTR	N_Shore	+	4.66878	0.354359	1.86293e-39
	cg10213935	3	172238177	TNFSF10;TNFSF10;TNFSF10;TNFSF10	Body;Body;Body;Body	OpenSea	-	-3.09833	0.235203	1.91998e-39
	cg09039672	12	52367989	ACVR1B;ACVR1B;ACVR1B	Body;Body;Body	OpenSea	+	5.69183	0.432259	2.05947e-39
	cg09701102	11	67373083	NDUFV1;NDUFV1	TSS1500;TSS1500	N_Shore	-	4.95599	0.376418	2.09969e-39
	cg03663120	7	2284600	NUDT1;NUDT1;NUDT1;NUDT1;NUDT1;NUDT1;NUDT1	Body;Body;Body;Body;Body;Body;Body	S_Shelf	-	2.5549	0.194132	2.25703e-39
	cg27444020	11	78108461	GAB2	Body	OpenSea	+	2.64834	0.20125	2.29301e-39
	cg11540855	3	11643500	VGLL4;VGLL4;VGLL4;VGLL4;VGLL4;VGLL4;VGLL4;VGLL4	5'UTR;ExonBnd;ExonBnd;ExonBnd;ExonBnd;Body;Body;Body	OpenSea	+	3.47694	0.264293	2.41188e-39
	cg10969521	21	36355537	RUNX1	Body	OpenSea	+	-2.25581	0.171498	2.47596e-39
	cg05628226	3	13002971	IQSEC1;IQSEC1	Body;Body	OpenSea	-	4.53833	0.345028	2.47843e-39
	cg08380618	14	106370044			OpenSea	-	-2.16472	0.16458	2.49551e-39
	cg13632814	22	31555141	RNF185;RNF185;RNF185;RNF185;RNF185;RNF185	TSS1500;TSS1500;TSS1500;TSS1500;TSS1500;TSS1500	N_Shore	+	3.46597	0.263521	2.51113e-39
	cg02216363	6	6277857	F13A1	Body	OpenSea	-	-3.69133	0.280707	2.59219e-39
	cg16724148	1	100326338	AGL;AGL;AGL;AGL;AGL;AGL	TSS1500;Body;Body;Body;Body;Body	OpenSea	+	2.81259	0.21389	2.60607e-39
	cg04176813	6	37017355			OpenSea	-	-4.30329	0.327327	2.70787e-39
	cg00534502	17	80822180	TBCD	Body	S_Shelf	+	-4.64986	0.353788	2.8421e-39
	cg10589813	20	48809978			S_Shore	-	-4.00646	0.304879	2.91361e-39
	cg09697104	18	55212722	FECH;FECH	3'UTR;3'UTR	OpenSea	+	4.56252	0.347251	2.9996e-39
	cg13502023	11	18354034	GTF2H1;GTF2H1	5'UTR;5'UTR	OpenSea	+	-2.88379	0.219511	3.06484e-39
	cg09439276	16	66554515	TK2;TK2;TK2;TK2;TK2;TK2;TK2;TK2	Body;Body;Body;Body;Body;Body;Body;Body	OpenSea	+	4.53065	0.344889	3.09425e-39
