# Supplementary material for: Blood-based epigenome-wide analyses of chronic low-grade inflammation across diverse population cohorts
Source: Cell Genom. 2024 Apr 30;4(5):100544. doi: 10.1016/j.xgen.2024.100544 (PMC11099341; doi:10.1016/j.xgen.2024.100544)
Supplement: Table S2. Results from fully adjusted model for epigenome-wide association study, related to Figure 2A [file mmc3.xlsx]

## Sheet: Table S2
Table S2. Results from fully-adjusted model - epigenome-wide association study, related to Figure 2A.
Results from a fully-adjusted model to perform an epigenome-wide association study on blood CRP in Generation Scotland. Genome-wide significant associations are shown (i.e. p < 3.6 x 10-8).
	CpG	Chromosome	Position	Gene	Feature	Relation to CpG Island	Orientation	Beta	SE	p
	cg26416615	10	63751843	ARID5B	Body	OpenSea	+	-5.51532	0.263174	4.94123e-96
	cg09349128	22	50327986			N_Shore	-	-6.73612	0.336867	1.01305e-87
	cg18608055	19	1130866	SBNO2;SBNO2	Body;Body	OpenSea	-	-6.20136	0.338958	6.64386e-74
	cg00840791	19	16453259			OpenSea	+	-1.79198	0.105976	1.66026e-63
	cg10636246	1	159046973	AIM2	TSS1500	OpenSea	+	-3.31144	0.201392	3.50119e-60
	cg19748455	17	76274856	LOC100996291	TSS1500	OpenSea	-	-3.89223	0.246824	1.53512e-55
	cg22652934	21	36180035	RUNX1;RUNX1	Body;Body	OpenSea	+	-3.56521	0.226691	2.95175e-55
	cg11902329	2	228253636			OpenSea	-	-2.6633	0.171555	6.71996e-54
	cg04725636	8	67004538	DNAJC5B	Body	OpenSea	+	-2.62218	0.184375	1.3983e-45
	cg09897881	15	86195808	AKAP13;AKAP13;AKAP13	Body;Body;Body	OpenSea	+	-4.15248	0.29416	6.15571e-45
	cg02650017	17	47301614	PHOSPHO1;PHOSPHO1	Body;Body	Island	+	-7.28096	0.515835	6.28614e-45
	cg12054453	17	57915717	TMEM49	Body	OpenSea	+	-2.34289	0.166175	7.85208e-45
	cg17501210	6	166970252	RPS6KA2;RPS6KA2	Body;Body	OpenSea	-	-2.93739	0.209001	1.46118e-44
	cg01072106	9	138952311	NACC2	5'UTR	OpenSea	-	-3.90064	0.277814	1.77525e-44
	cg07252680	14	94857224	SERPINA1;SERPINA1;SERPINA1;SERPINA1;SERPINA1;SERPINA1;SERPINA1;SERPINA1;SERPINA1;SERPINA1	TSS200;TSS200;TSS200;TSS200;TSS200;TSS200;TSS200;TSS200;TSS200;TSS200	OpenSea	+	-5.23095	0.377591	2.35366e-43
	cg27469606	19	1154485	SBNO2	5'UTR	Island	+	-4.12286	0.297718	2.532e-43
	cg07136393	13	109776430	MYO16;MYO16	Body;Body	N_Shelf	+	2.62528	0.191795	2.25794e-42
	cg11832534	1	3563998	WDR8	Body	N_Shelf	+	3.99816	0.292326	2.61564e-42
	cg16531578	6	42370098	TRERF1;TRERF1	5'UTR;5'UTR	OpenSea	-	-2.54522	0.186869	5.64034e-42
	cg24499891	6	25007637	FAM65B	Body	OpenSea	+	-4.80368	0.359348	1.66053e-40
	cg12999836	7	50791421	GRB10;GRB10;GRB10	Body;Body;5'UTR	OpenSea	-	-3.37533	0.253153	2.62657e-40
	cg22298224	11	65736639	SART1	Body	OpenSea	+	-4.15447	0.312398	4.14567e-40
	cg12992827	3	101901234			OpenSea	+	-2.56667	0.193141	4.70231e-40
	cg27216853	2	10205672	CYS1	Body	OpenSea	+	3.92261	0.298456	3.19911e-39
	cg16936953	17	57915665	TMEM49	Body	OpenSea	+	-2.04486	0.156428	8.04603e-39
	cg12170787	19	1130965	SBNO2;SBNO2	Body;Body	OpenSea	-	-4.81077	0.370936	3.04767e-38
	cg11047325	17	76354934	SOCS3	Body	Island	-	-1.76197	0.136064	3.92714e-38
	cg26804423	7	8201134	ICA1;ICA1;ICA1	Body;Body;Body	OpenSea	+	4.09357	0.317424	7.79401e-38
	cg07821355	6	116706621	DSE;DSE	5'UTR;5'UTR	OpenSea	+	-4.1375	0.323205	2.61544e-37
	cg18181703	17	76354621	SOCS3	Body	N_Shore	-	-3.14356	0.245726	2.91436e-37
	cg19821297	19	12890029			S_Shore	-	-3.41819	0.268847	7.9043e-37
	cg13373048	3	71892575			OpenSea	-	-4.31048	0.342873	4.75112e-36
	cg00159243	12	109023799	SELPLG	5'UTR	OpenSea	-	-3.46008	0.27571	6.25222e-36
	cg18881264	1	42201374	HIVEP3;HIVEP3	5'UTR;5'UTR	OpenSea	-	-5.17862	0.414563	1.28682e-35
	cg13178755	2	174023580	ZAK;ZAK	Body;Body	OpenSea	-	-2.46731	0.198644	3.10385e-35
	cg06192883	15	52554171	MYO5C	Body	OpenSea	-	3.50727	0.282886	4.10043e-35
	cg10771504	8	103817498			N_Shore	+	-4.36765	0.352375	4.27016e-35
	cg26867393	8	30440319	GTF2E2	Body	OpenSea	-	-3.54757	0.286273	4.41272e-35
	cg20959703	19	17959783	JAK3	TSS1500	S_Shore	+	-2.7081	0.219685	9.82e-35
	cg01059398	3	172235808	TNFSF10	Body	OpenSea	+	-3.21996	0.261341	1.06096e-34
	cg18038415	8	126553272			OpenSea	+	3.71053	0.301415	1.20786e-34
	cg13074526	17	76274743	LOC100996291	TSS200	OpenSea	+	-2.18177	0.177467	1.47652e-34
	cg07573872	19	1126342	SBNO2;SBNO2	Body;Body	S_Shelf	-	-2.87578	0.234227	1.80004e-34
	cg00826902	1	3563954	WDR8	Body	N_Shelf	+	2.4869	0.203973	5.09847e-34
	cg09063556	16	66653795	CMTM4;CMTM4	3'UTR;Body	OpenSea	-	3.49068	0.288782	1.80882e-33
	cg13343932	17	76355061	SOCS3;LOC101928674;LOC101928674	Body;TSS1500;TSS1500	Island	+	-2.00307	0.165805	1.96204e-33
	cg04369622	14	67119468	GPHN;GPHN	Body;Body	OpenSea	+	2.58339	0.217844	2.76982e-32
	cg04381163	22	31852077	EIF4ENIF1;EIF4ENIF1;EIF4ENIF1	Body;Body;Body	OpenSea	-	3.62308	0.305974	3.41765e-32
	cg15839964	6	137479651	IL22RA2;IL22RA2;IL22RA2	Body;Body;Body	OpenSea	+	-2.21446	0.18708	3.58922e-32
	cg06712932	12	94672432	PLXNC1;PLXNC1	Body;Body	OpenSea	+	2.55964	0.217655	8.8692e-32
	cg07808881	14	89974621	FOXN3	5'UTR	OpenSea	-	3.45522	0.293876	9.14949e-32
	cg01044314	19	2442930	LMNB2	Body	N_Shore	+	2.93574	0.250388	1.34062e-31
	cg23866916	19	1155738	SBNO2	5'UTR	N_Shore	+	-5.14491	0.440694	2.40945e-31
	cg14216476	3	129636326			OpenSea	+	2.55114	0.218842	2.94012e-31
	cg18377866	3	193965288	LOC101929337;LOC100505920	TSS200;Body	OpenSea	+	-2.98601	0.256222	3.05992e-31
	cg03741185	19	18201510	IL12RB1	Body	OpenSea	+	4.13566	0.354899	3.09378e-31
	cg20090157	17	76274606	LOC100996291	TSS200	OpenSea	+	-2.19771	0.188951	3.99181e-31
	cg01901274	8	28474361			OpenSea	-	-3.22764	0.277847	4.72301e-31
	cg04813347	2	218937178	RUFY4;RUFY4	Body;Body	OpenSea	+	2.94276	0.253759	5.94789e-31
	cg17953136	2	20232577	LAPTM4A	3'UTR	OpenSea	-	3.44145	0.297989	1.03266e-30
	cg16805291	7	36022575			Island	+	3.21263	0.278382	1.13966e-30
	cg24830274	7	41826734			OpenSea	-	3.97558	0.344968	1.36782e-30
	cg12359298	20	18735103	DTD1	3'UTR	OpenSea	-	2.55867	0.222369	1.68315e-30
	cg15060905	11	44612458	CD82;CD82	5'UTR;5'UTR	OpenSea	-	-3.98866	0.346658	1.69114e-30
	cg22488164	12	14716910	PLBD1	Body	N_Shelf	+	2.68215	0.234236	3.19159e-30
	cg08949269	20	31443298			OpenSea	+	3.25147	0.284136	3.46669e-30
	cg17364865	3	121380361	HCLS1;HCLS1	TSS1500;TSS1500	OpenSea	+	5.35575	0.468908	4.43624e-30
	cg24619988	12	95193112			OpenSea	+	2.22686	0.195039	4.65513e-30
	cg13139542	2	8242815			OpenSea	-	2.70389	0.237471	6.6498e-30
	cg23204398	8	126365081	NSMCE2	Body	OpenSea	+	2.36056	0.209161	2.0697e-29
	cg05399785	1	3564031	WDR8	Body	N_Shelf	+	2.74753	0.243734	2.40191e-29
	cg14237301	16	28506477	APOB48R	Body	N_Shelf	-	3.25309	0.288758	2.59434e-29
	cg06500161	21	43656587	ABCG1;ABCG1;ABCG1;ABCG1;ABCG1;ABCG1	Body;Body;Body;Body;Body;Body	S_Shore	+	3.58242	0.318919	3.75017e-29
	cg15082870	7	36022841			S_Shore	+	3.21443	0.286509	4.37385e-29
	cg02716826	9	33447032	SUGT1P1;AQP3	Body;Body	N_Shore	-	-3.00179	0.268429	6.57674e-29
	cg18942579	17	57915773	TMEM49	Body	OpenSea	-	-1.7592	0.157823	9.84605e-29
	cg00889210	16	14280183	MKL2;MKL2	Body;Body	OpenSea	+	2.52888	0.226884	9.90513e-29
	cg21860329	13	42265546	VWA8	Body	OpenSea	+	-1.90787	0.17133	1.11329e-28
	cg07486119	7	2596723	BRAT1	TSS1500	N_Shore	+	3.04105	0.273241	1.19098e-28
	cg07426444	15	72209354	MYO9A	Body	OpenSea	-	2.75581	0.247624	1.19802e-28
	cg03037271	17	40548565			OpenSea	-	3.44236	0.309372	1.22611e-28
	cg11183227	15	91455407	MAN2A2	Body	OpenSea	+	2.42432	0.218423	1.66778e-28
	cg04176813	6	37017355			OpenSea	-	-3.92255	0.353997	2.04641e-28
	cg01467435	2	144769311	GTDC1;GTDC1;GTDC1;GTDC1;GTDC1;GTDC1;GTDC1	Body;Body;Body;Body;Body;Body;Body	OpenSea	-	2.35931	0.212983	2.12183e-28
	cg25774891	19	45267488			OpenSea	+	-3.34808	0.302451	2.30993e-28
	cg26955963	2	8466005	LINC00299	Body	OpenSea	-	3.0005	0.272282	4.00967e-28
	cg01409343	17	57915740	TMEM49	Body	OpenSea	-	-2.19414	0.199652	5.5772e-28
	cg16395997	1	3562798	WDR8	Body	S_Shore	-	2.69593	0.246172	8.50026e-28
	cg22995183	16	14293184	MKL2;MKL2	Body;Body	OpenSea	-	3.18938	0.291485	9.43915e-28
	cg01680062	21	36185960	RUNX1;RUNX1	Body;Body	OpenSea	-	-3.71408	0.339645	1.01529e-27
	cg10728454	15	40201507	GPR176;GPR176	Body;Body	OpenSea	+	2.27106	0.207977	1.20118e-27
	cg09495478	3	44938102	TGM4	Body	OpenSea	+	3.8966	0.357315	1.40794e-27
	cg00094412	6	29592854	GABBR1;GABBR1;GABBR1	Body;Body;Body	N_Shelf	-	-3.39612	0.311867	1.66841e-27
	cg24069072	17	75281339	SEPT9;SEPT9	Body;Body	S_Shelf	-	-4.12007	0.381391	4.2811e-27
	cg15551881	9	123688715	TRAF1	5'UTR	N_Shelf	-	2.77639	0.258547	8.56036e-27
	cg19091967	8	96049113	NDUFAF6	Body	OpenSea	+	4.52849	0.422837	1.16382e-26
	cg02370334	19	17955786	JAK3	5'UTR	N_Shelf	+	-2.31154	0.215848	1.17243e-26
	cg23761815	10	73083123	SLC29A3	Body	S_Shelf	+	3.48323	0.325342	1.20722e-26
	cg20378147	1	32050627	TINAGL1;TINAGL1;TINAGL1;TINAGL1;TINAGL1;TINAGL1	ExonBnd;ExonBnd;ExonBnd;Body;Body;Body	N_Shore	-	4.24769	0.397591	1.54039e-26
	cg24636795	14	73330288	DPF3;DPF3;DPF3;DPF3	Body;Body;Body;Body	OpenSea	+	3.88496	0.36452	2.02979e-26
	cg21506763	3	38060329	PLCD1;PLCD1;PLCD1	Body;Body;Body	OpenSea	-	3.74577	0.35186	2.30979e-26
	cg26248007	13	48730782			OpenSea	+	3.71684	0.349262	2.40079e-26
	cg19763025	7	107577607	LAMB1	Body	OpenSea	+	2.05665	0.193314	2.48195e-26
	cg07018629	5	90446250	ADGRV1;ADGRV1	Body;Body	OpenSea	-	2.68855	0.253082	2.93066e-26
	cg00303773	17	17752575	TOM1L2;TOM1L2;TOM1L2;TOM1L2;TOM1L2;TOM1L2	Body;Body;Body;Body;Body;Body	OpenSea	-	-2.50787	0.236218	3.13975e-26
	cg16217672	10	75843201	VCL;VCL	Body;Body	OpenSea	+	3.23839	0.305066	3.18673e-26
	cg13165240	17	3715743	C17orf85;C17orf85	3'UTR;3'UTR	OpenSea	+	2.46959	0.233783	5.51374e-26
	cg09663566	15	68582358	FEM1B	Body	OpenSea	+	-3.92799	0.372395	6.50861e-26
	cg05037877	10	30827033			OpenSea	+	-2.25023	0.213472	6.99415e-26
	cg26663590	16	28959310			S_Shore	-	2.88638	0.274017	7.57083e-26
	cg20073681	16	4674013	MGRN1;MGRN1;MGRN1;MGRN1;MGRN1	TSS1500;TSS1500;TSS1500;TSS1500;TSS1500	N_Shore	-	3.70876	0.353267	1.09571e-25
	cg08316365	12	102512153	NUP37	1stExon	N_Shore	-	2.55694	0.24389	1.27569e-25
	cg02003183	14	103415882	CDC42BPB	Body	OpenSea	+	2.04102	0.195132	1.64515e-25
	cg13369266	7	35821562	SEPT7-AS1;SEPT7-AS1	Body;Body	OpenSea	-	2.98244	0.285199	1.68611e-25
	cg09310636	14	90760903	NRDE2	Body	OpenSea	+	3.18003	0.304289	1.80827e-25
	cg25780496	15	101137253	LINS	5'UTR	OpenSea	-	-4.04819	0.388035	2.18644e-25
	cg11426250	17	10002564	GAS7	Body	OpenSea	+	-3.36353	0.32269	2.4046e-25
	cg23729283	7	29040109	CPVL;CPVL	Body;Body	OpenSea	-	2.06828	0.198609	2.65662e-25
	cg14526576	7	139367822	HIPK2;HIPK2	Body;Body	OpenSea	+	-2.71241	0.260536	2.74034e-25
	cg17486446	11	2986575	SNORA54;NAP1L4	TSS1500;Body	OpenSea	+	1.99291	0.191816	3.41617e-25
	cg05141695	6	341180	DUSP22	Body	OpenSea	-	7.29887	0.702907	3.6313e-25
	cg09013245	1	59649683			OpenSea	+	3.00304	0.289449	3.98063e-25
	cg05948127	7	107577779	LAMB1	Body	OpenSea	-	2.30049	0.22198	4.48543e-25
	cg13413819	2	43191888			OpenSea	-	-3.88899	0.375897	5.38441e-25
	cg06092244	2	48796151	STON1-GTF2A1L	TSS200	OpenSea	-	-2.35611	0.227838	5.6544e-25
	cg04937481	20	5637035			OpenSea	-	2.94099	0.284562	6.01743e-25
	cg02011576	3	38060265	PLCD1;PLCD1;PLCD1	Body;Body;Body	OpenSea	-	2.7477	0.266772	8.67282e-25
	cg18513344	3	195531298	MUC4;MUC4;MUC4	Body;Body;Body	OpenSea	+	-3.96922	0.386602	1.21625e-24
	cg20995564	2	145172035	ZEB2;ZEB2	Body;Body	OpenSea	-	-1.59679	0.15563	1.30372e-24
	cg16292768	8	27467783	CLU;CLU;CLU	Body;Body;Body	OpenSea	-	-2.53146	0.246748	1.31578e-24
	cg06625767	5	176836695	F12	TSS200	OpenSea	-	-3.68791	0.360546	1.80158e-24
	cg20938047	14	25357032	STXBP6;STXBP6;STXBP6	Body;Body;Body	OpenSea	-	2.02846	0.198353	1.84201e-24
	cg12955084	19	41886265	TMEM91;TMEM91;TMEM91;TMEM91;TMEM91;TMEM91	Body;Body;Body;Body;Body;Body	S_Shelf	-	3.88656	0.380314	1.982e-24
	cg22052026	14	77417199			OpenSea	-	3.68587	0.360749	2.02511e-24
	cg13264822	7	137565290	CREB3L2	Body	OpenSea	-	2.70337	0.264611	2.04278e-24
	cg17716338	14	89718478	FOXN3;FOXN3	Body;Body	OpenSea	-	2.79369	0.273523	2.09973e-24
	cg20545490	1	17697680	PADI6	TSS1500	OpenSea	+	2.72749	0.267486	2.49714e-24
	cg02079413	11	2986505	SNORA54;NAP1L4	TSS1500;Body	OpenSea	-	2.05	0.201255	2.78588e-24
	cg06528771	2	102513985			OpenSea	+	-3.59317	0.352865	2.87812e-24
	cg12378285	2	136808729			OpenSea	-	2.42647	0.238443	3.07703e-24
	cg03144189	1	227734067			S_Shelf	-	3.05635	0.300632	3.4033e-24
	cg23320029	3	171004750	TNIK;TNIK;TNIK;TNIK;TNIK;TNIK;TNIK;TNIK	Body;Body;Body;Body;Body;Body;Body;Body	OpenSea	+	-2.19786	0.216258	3.5189e-24
	cg00500907	18	21173829			OpenSea	-	-1.78694	0.175913	3.70458e-24
	cg07705294	1	147169152			OpenSea	+	1.66202	0.164098	5.02095e-24
	cg16755922	17	80536214	FOXK2	Body	S_Shelf	+	1.72867	0.170683	5.03247e-24
	cg24356337	5	93758545	KIAA0825	Body	OpenSea	-	-2.18173	0.21558	5.44085e-24
	cg19750657	13	38935967	UFM1	3'UTR	OpenSea	+	2.35001	0.232574	6.39088e-24
	cg09842038	2	10205716	CYS1	Body	OpenSea	-	3.07132	0.304	6.47929e-24
	cg12633399	8	128052382			OpenSea	-	2.64374	0.261731	6.61517e-24
	cg11873492	4	84140721			OpenSea	-	-2.52357	0.249851	6.66135e-24
	cg14795390	1	165907852			N_Shelf	-	2.41751	0.23968	7.66441e-24
	cg01004980	3	48883069	PRKAR2A	Body	N_Shore	+	2.74344	0.272117	8.02999e-24
	cg18353028	8	65669513	CYP7B1	Body	OpenSea	+	-2.06612	0.204961	8.13098e-24
	cg09178900	6	127586433	RNF146;RNF146;RNF146;RNF146;RNF146	TSS1500;TSS1500;TSS1500;TSS1500;TSS1500	N_Shore	+	-3.88893	0.386367	9.47967e-24
	cg02632441	2	218711232	TNS1;TNS1;TNS1	Body;Body;Body	OpenSea	+	-3.03902	0.302684	1.22147e-23
	cg22107082	11	59886242			OpenSea	+	2.87989	0.286965	1.27843e-23
	cg03819286	16	4673974	MGRN1;MGRN1;MGRN1;MGRN1	TSS1500;TSS1500;TSS1500;TSS1500	N_Shore	+	3.63091	0.362726	1.65426e-23
	cg27307975	15	58797839	LIPC	Body	OpenSea	-	-3.33971	0.33374	1.70684e-23
	cg23688299	12	89848266	POC1B;POC1B;POC1B;POC1B	Body;Body;Body;Body	OpenSea	-	2.89371	0.289539	1.93872e-23
	cg07878065	18	2641871			OpenSea	-	-4.21318	0.422659	2.51397e-23
	cg12129908	3	52907761	TMEM110-MUSTN1;TMEM110	Body;Body	OpenSea	+	3.16727	0.317833	2.59215e-23
	cg26227957	1	19547285	KIAA0090	Body	OpenSea	-	2.9573	0.29715	2.95104e-23
	cg21883904	7	2596713	BRAT1	TSS1500	N_Shore	+	2.78188	0.279637	3.07145e-23
	cg24174557	17	57903544	TMEM49	Body	OpenSea	-	-2.80632	0.282177	3.16282e-23
	cg11551560	15	70528789			OpenSea	-	3.52961	0.354992	3.24127e-23
	cg04051206	17	17750855	TOM1L2;TOM1L2;TOM1L2;TOM1L2;TOM1L2;TOM1L2	3'UTR;3'UTR;3'UTR;3'UTR;3'UTR;3'UTR	OpenSea	-	-1.87588	0.188762	3.40852e-23
	cg07215298	2	240040219	HDAC4	Body	OpenSea	-	10.3767	1.04656	4.27251e-23
	cg19060760	12	1887038	ADIPOR2;ADIPOR2	ExonBnd;Body	OpenSea	+	1.79831	0.181417	4.37986e-23
	cg01995927	1	24257839			OpenSea	+	2.22251	0.224423	4.80521e-23
	cg26436204	21	47892256	DIP2A;DIP2A;DIP2A;DIP2A;DIP2A;DIP2A	Body;Body;Body;Body;Body;Body	OpenSea	+	3.65204	0.368986	5.08657e-23
	cg13059136	11	2986541	SNORA54;NAP1L4	TSS1500;Body	OpenSea	-	2.89348	0.292844	6.01426e-23
	cg24925163	2	128458248	SFT2D3	TSS1500	N_Shore	+	3.50697	0.355667	7.35668e-23
	cg01101459	1	234871477			OpenSea	+	2.73842	0.277793	7.53855e-23
	cg01176329	6	29592381	GABBR1;GABBR1;GABBR1	Body;Body;Body	N_Shelf	+	-2.37718	0.241352	8.19052e-23
	cg26145836	1	62438275	INADL	Body	OpenSea	+	2.57194	0.261686	1.008e-22
	cg07558761	16	87866696	SLC7A5	Body	OpenSea	-	2.90321	0.295396	1.00974e-22
	cg27184903	15	29285727	APBA2;APBA2	5'UTR;5'UTR	OpenSea	+	3.52171	0.35847	1.04969e-22
	cg14579056	13	97931273	MBNL2;MBNL2;MBNL2	Body;Body;Body	OpenSea	+	1.85219	0.188586	1.0792e-22
	cg07978331	16	75046041	ZNRF1	Body	OpenSea	+	-2.42956	0.247377	1.08057e-22
	cg18679416	2	158261028			OpenSea	+	6.13904	0.625928	1.23315e-22
	cg26869211	17	58309224	SCARNA20;USP32	TSS1500;Body	OpenSea	+	2.45562	0.250982	1.55882e-22
	cg22694618	16	27490094	GTF3C1;GTF3C1	Body;Body	OpenSea	+	2.19308	0.224183	1.58212e-22
	cg23902264	1	241815413	WDR64	TSS200	OpenSea	-	3.01932	0.308802	1.66197e-22
	cg20272496	11	46685396	ATG13;ATG13;ATG13;ATG13;ATG13;ATG13	Body;Body;Body;Body;Body;Body	OpenSea	-	3.90108	0.399456	1.86119e-22
	cg08761535	16	75079000	ZNRF1	Body	OpenSea	+	-3.7167	0.380615	1.87909e-22
	cg15357118	2	128927972	UGGT1;UGGT1	Body;Body	OpenSea	+	2.71405	0.27829	2.12184e-22
	cg15112223	2	153323898	FMNL2	Body	OpenSea	-	2.2766	0.233586	2.25656e-22
	cg11345976	2	30864107	LCLAT1;LCLAT1	3'UTR;3'UTR	OpenSea	-	1.92009	0.197118	2.38191e-22
	cg10472711	7	797592	HEATR2	Body	S_Shore	+	-2.47607	0.25481	2.99555e-22
	cg16119449	6	151219580	MTHFD1L;MTHFD1L;MTHFD1L;MTHFD1L	Body;Body;Body;Body	OpenSea	+	1.49369	0.15374	3.04276e-22
	cg08319289	3	190261614	IL1RAP;IL1RAP;IL1RAP;IL1RAP;IL1RAP;IL1RAP	5'UTR;5'UTR;5'UTR;5'UTR;5'UTR;5'UTR	OpenSea	+	2.42546	0.250234	3.80399e-22
	cg01678580	16	4674018	MGRN1;MGRN1;MGRN1;MGRN1	TSS1500;TSS1500;TSS1500;TSS1500	N_Shore	-	3.75942	0.388874	4.86424e-22
	cg05555876	8	54935915	TCEA1;TCEA1;TCEA1;TCEA1	TSS1500;TSS1500;TSS1500;TSS1500	S_Shore	+	2.41145	0.249933	5.85265e-22
	cg19788934	12	121455706	C12orf43	TSS1500	S_Shore	+	1.93862	0.201341	7.09058e-22
	cg03449427	15	35601271			OpenSea	+	3.01798	0.313753	7.77854e-22
	cg27167895	4	88818173			OpenSea	-	2.6233	0.272795	7.97667e-22
	cg07133321	3	45607976			OpenSea	-	2.80345	0.291885	8.93325e-22
	cg15721584	3	181326755	SOX2OT	TSS1500	OpenSea	+	1.72929	0.180171	9.51336e-22
	cg12324048	3	193823125			OpenSea	-	2.38309	0.248544	1.04623e-21
	cg17144383	9	96868748	PTPDC1;PTPDC1;PTPDC1;PTPDC1	Body;Body;Body;Body	OpenSea	-	2.36861	0.247376	1.18855e-21
	cg02107842	5	66255772	MAST4;MAST4;MAST4	Body;Body;Body	OpenSea	+	2.47313	0.258881	1.46583e-21
	cg05167074	19	41091695	SHKBP1	Body	OpenSea	-	-2.30787	0.241633	1.49406e-21
	cg04232816	2	96905390	LOC285033	TSS1500	OpenSea	-	3.22823	0.338016	1.50288e-21
	cg21106695	14	97370064			OpenSea	-	1.8423	0.192928	1.52273e-21
	cg08423142	15	59588622	MYO1E	Body	OpenSea	-	-3.48368	0.364872	1.54445e-21
	cg22028323	10	98486758			OpenSea	-	2.20231	0.230849	1.66165e-21
	cg12644285	15	93570953	CHD2	3'UTR	OpenSea	+	-2.13627	0.224033	1.73528e-21
	cg03998636	13	111210121	RAB20	Body	N_Shelf	-	-3.09034	0.324177	1.77933e-21
	cg17951990	12	50435516			OpenSea	+	2.51703	0.26416	1.85698e-21
	cg00490406	1	159046773	AIM2	TSS200	OpenSea	+	-1.60918	0.168945	1.92153e-21
	cg16544734	14	20972508			OpenSea	+	3.58419	0.376796	2.16711e-21
	cg14897843	17	71020214	SLC39A11;SLC39A11	Body;Body	OpenSea	+	2.78616	0.293399	2.52828e-21
	cg26470501	19	45252955	BCL3	Body	S_Shore	+	-2.54408	0.267908	2.52931e-21
	cg13573513	12	14996143	ART4;ART4	5'UTR;1stExon	OpenSea	-	2.71675	0.286297	2.6989e-21
	cg03746015	16	11141000	CLEC16A	Body	OpenSea	+	-1.40835	0.148559	2.94657e-21
	cg15546194	3	137800724	DZIP1L;DZIP1L	Body;Body	OpenSea	+	3.06126	0.323259	3.24329e-21
	cg03262246	5	133749006	CDKN2AIPNL	TSS1500	S_Shore	-	3.353	0.354106	3.27603e-21
	cg25921813	3	194797138	C3orf21	Body	OpenSea	-	2.76962	0.292682	3.46895e-21
	cg06258764	10	73510169	C10orf54;CDH23	3'UTR;Body	OpenSea	-	-4.36986	0.461885	3.53506e-21
	cg24162801	1	184504284	C1orf21	Body	OpenSea	+	3.51116	0.371357	3.74115e-21
	cg18257193	12	106699438	TCP11L2;TCP11L2	5'UTR;5'UTR	S_Shelf	+	3.64152	0.385538	4.10052e-21
	cg16961793	22	45624479	KIAA0930	Body	OpenSea	-	-1.96868	0.208447	4.13125e-21
	cg10409253	7	5692709	RNF216;RNF216	Body;Body	OpenSea	+	2.19569	0.232731	4.54402e-21
	cg00170307	7	95752710	SLC25A13;SLC25A13;SLC25A13	Body;Body;Body	OpenSea	+	2.61844	0.277783	4.91423e-21
	cg07456681	16	15146876	NTAN1	Body	N_Shelf	-	2.86604	0.30462	5.80479e-21
	cg02786370	4	2747928	TNIP2;TNIP2;TNIP2	Body;Body;Body	OpenSea	-	-2.06262	0.219237	5.82838e-21
	cg02976843	17	2843257	RAP1GAP2;RAP1GAP2	Body;Body	OpenSea	-	3.24525	0.345012	5.93784e-21
	cg02112168	14	45579561	PRPF39;SNORD127	Body;TSS1500	OpenSea	+	2.66368	0.283639	6.84885e-21
	cg02770216	7	91687079	AKAP9;AKAP9	Body;Body	OpenSea	-	1.78327	0.190494	9.06749e-21
	cg02761839	2	161234443	RBMS1;RBMS1	Body;Body	OpenSea	+	-1.65119	0.1765	9.60442e-21
	cg09837467	1	183523933			OpenSea	-	2.55209	0.273149	1.07469e-20
	cg03102881	16	81130802	GCSH;GCSH	TSS1500;TSS1500	S_Shore	-	3.09777	0.331748	1.1317e-20
	cg10457997	17	64796507	PRKCA	Body	OpenSea	+	2.29356	0.245736	1.17767e-20
	cg17808676	2	182332122	ITGA4	Body	OpenSea	+	1.93668	0.208201	1.58179e-20
	cg21837920	6	135592235			OpenSea	+	3.33396	0.358755	1.71771e-20
	cg04523589	3	48265146	CAMP	1stExon	OpenSea	+	3.18122	0.342535	1.8139e-20
	cg13506101	7	104573980			OpenSea	-	3.59905	0.388304	2.15858e-20
	cg18112787	19	18168639			OpenSea	-	-2.77297	0.299427	2.31968e-20
	cg17792970	20	49125445	PTPN1;PTPN1	TSS1500;TSS1500	N_Shore	+	3.32419	0.359141	2.42965e-20
	cg01297684	12	56069634			OpenSea	+	-1.37834	0.149074	2.6657e-20
	cg03963853	16	4732369	MGRN1;MGRN1;MGRN1;MGRN1	Body;Body;Body;Body	Island	-	2.60675	0.282364	3.03921e-20
	cg01355089	1	93495018			OpenSea	+	2.19253	0.237499	3.04299e-20
	cg09623442	15	39179367			OpenSea	+	-2.39752	0.259769	3.10862e-20
	cg08180955	19	45258403	BCL3	Body	N_Shore	+	-4.05858	0.440143	3.35938e-20
	cg01928516	17	2208377	SMG6;SRR;SRR	TSS1500;5'UTR;5'UTR	S_Shore	+	2.17273	0.235644	3.38003e-20
	cg16431791	19	14783092	ADGRE3;ADGRE3;ADGRE3	Body;Body;Body	OpenSea	+	2.69898	0.292822	3.48378e-20
	cg18921465	3	71192192	FOXP1;FOXP1;FOXP1;FOXP1;FOXP1;FOXP1	Body;Body;Body;Body;Body;Body	OpenSea	-	2.90316	0.315562	4.08383e-20
	cg12814730	15	101707509			OpenSea	+	-2.84958	0.31	4.38849e-20
	cg07866705	11	124989802			OpenSea	-	1.73323	0.188609	4.49616e-20
	cg02203067	16	87866800	SLC7A5	Body	OpenSea	-	3.20607	0.349062	4.6985e-20
	cg20796607	1	93268925			OpenSea	-	3.47615	0.379303	5.66158e-20
	cg23966214	17	48203188	SAMD14	5'UTR	N_Shelf	+	-2.80574	0.306325	5.94159e-20
	cg13781414	9	138951648	NACC2	5'UTR	OpenSea	-	-2.53419	0.276965	6.48447e-20
	cg10123669	2	168970900	STK39	Body	OpenSea	+	1.78687	0.195419	6.85826e-20
	cg15458222	3	121380533	HCLS1	TSS1500	OpenSea	-	2.43449	0.266466	7.35105e-20
	cg03080569	12	57828396	INHBC	TSS200	OpenSea	-	3.62726	0.397117	7.50339e-20
	cg08504214	19	1133528	SBNO2;SBNO2	TSS1500;Body	OpenSea	+	-2.88516	0.315946	7.65328e-20
	cg01308862	6	16158522			OpenSea	-	2.84688	0.311856	7.86653e-20
	cg20141108	1	165907859			N_Shelf	-	2.90545	0.318376	8.08575e-20
	cg06102340	6	8859229			OpenSea	+	-2.07636	0.227816	8.99481e-20
	cg22900813	1	54513030	TMEM59;TMEM59;TMEM59;TMEM59;TMEM59;TMEM59;TMEM59;TMEM59;TMEM59;TMEM59;TMEM59;TMEM59	Body;ExonBnd;ExonBnd;ExonBnd;ExonBnd;ExonBnd;Body;Body;Body;5'UTR;5'UTR;5'UTR	OpenSea	-	1.58537	0.173983	9.15833e-20
	cg16385423	19	6086362	RFX2;RFX2	5'UTR;5'UTR	OpenSea	-	-3.04093	0.333803	9.35461e-20
	cg13274938	17	38493822	RARA;RARA;RARA	Body;Body;Body	N_Shelf	+	3.10808	0.341648	1.05013e-19
	cg23488296	17	3702030	ITGAE	Body	OpenSea	-	2.95264	0.324732	1.09699e-19
	cg11249283	19	17960227	JAK3	TSS1500	S_Shore	-	-3.03383	0.333806	1.13702e-19
	cg06710464	17	79047695	BAIAP2;BAIAP2;BAIAP2;BAIAP2	Body;Body;Body;Body	S_Shore	+	2.33504	0.257027	1.17722e-19
	cg19281794	3	112218761	BTLA;BTLA	TSS1500;TSS1500	OpenSea	+	3.01398	0.332269	1.33681e-19
	cg19904783	20	9287445	PLCB4;PLCB4;PLCB4	TSS1500;5'UTR;5'UTR	OpenSea	+	-2.66573	0.293891	1.34201e-19
	cg18860310	4	87752504	SLC10A6	Body	OpenSea	-	-2.13953	0.23605	1.42522e-19
	cg02481950	16	21665002	METTL9;IGSF6;METTL9	Body;TSS1500;Body	OpenSea	-	2.82396	0.312198	1.68622e-19
	cg04326337	20	36664969	RPRD1B	Body	S_Shelf	+	2.21423	0.244861	1.72694e-19
	cg20376277	5	16615924	LOC101929524;FAM134B	TSS200;Body	N_Shore	+	1.68762	0.186779	1.84756e-19
	cg17354858	9	37371322			OpenSea	+	3.27286	0.36252	1.97364e-19
	cg05279866	8	37378355			OpenSea	-	3.32399	0.368199	1.98068e-19
	cg02938032	1	160267426	COPA;COPA	Body;Body	OpenSea	+	1.78169	0.197457	2.06402e-19
	cg02233071	21	36181046	RUNX1;RUNX1	Body;Body	OpenSea	+	-1.65728	0.183953	2.34146e-19
	cg23460082	9	138951983	NACC2	5'UTR	OpenSea	+	-3.55612	0.394805	2.38382e-19
	cg25739715	22	30663881	OSM	TSS1500	OpenSea	+	-4.483	0.497735	2.39422e-19
	cg14176339	17	79244542	SLC38A10;SLC38A10	Body;Body	OpenSea	+	2.27741	0.252941	2.46183e-19
	cg24505802	12	120308482	CIT;CIT	Body;Body	OpenSea	-	-3.75605	0.417245	2.50011e-19
	cg02246605	20	39591425			OpenSea	+	2.39799	0.266418	2.52709e-19
	cg05131266	14	91591888	C14orf159;C14orf159;C14orf159;SNORA11B;C14orf159;C14orf159	5'UTR;5'UTR;5'UTR;TSS1500;5'UTR;5'UTR	OpenSea	+	2.39331	0.266338	2.89025e-19
	cg17515347	1	159047163	AIM2	TSS1500	OpenSea	-	-1.2909	0.143837	3.19894e-19
	cg10100117	1	179843111	TOR1AIP2;TOR1AIP2	5'UTR;5'UTR	N_Shelf	-	2.72331	0.303463	3.21904e-19
	cg09823288	1	239552128			S_Shore	-	-1.12021	0.124836	3.23804e-19
	cg13081433	15	40617363	INAFM2;INAFM2	1stExon;3'UTR	S_Shore	-	-2.87042	0.319885	3.24177e-19
	cg07583010	12	76577332			OpenSea	-	2.02183	0.225323	3.24914e-19
	cg11958571	17	65625878	PITPNC1;PITPNC1	Body;Body	OpenSea	-	2.89262	0.322584	3.43045e-19
	cg19137806	10	134362170	INPP5A	Body	S_Shore	+	2.34498	0.261559	3.48088e-19
	cg14887853	6	139794538	LOC645434	Body	OpenSea	-	-1.7643	0.19684	3.55338e-19
	cg15781610	6	36992554	FGD2	Body	OpenSea	-	-2.4689	0.275542	3.6498e-19
	cg07021906	16	87866833	SLC7A5	Body	OpenSea	-	2.3435	0.261572	3.67869e-19
	cg14303526	10	101609768	ABCC2	Body	OpenSea	-	2.24649	0.250791	3.73456e-19
	cg03130559	2	237885732			OpenSea	-	2.31299	0.258607	4.2215e-19
	cg22697477	21	36203255	RUNX1;RUNX1;RUNX1	Body;Body;Body	OpenSea	+	-2.39352	0.268104	4.89475e-19
	cg10161996	15	101667972			OpenSea	-	-2.94621	0.330145	5.05501e-19
	cg06967696	19	2625719	GNG7	5'UTR	S_Shelf	+	3.8067	0.426609	5.09237e-19
	cg26080684	7	72775853			OpenSea	+	1.91685	0.214852	5.15912e-19
	cg14366738	2	217542547	IGFBP5	Body	OpenSea	+	2.3367	0.262489	6.15111e-19
	cg07458272	19	34744396	KIAA0355	TSS1500	N_Shore	-	2.4942	0.280248	6.26839e-19
	cg09577455	6	29593382	GABBR1;GABBR1;GABBR1	Body;Body;Body	N_Shore	-	-2.7722	0.311528	6.34058e-19
	cg17889882	16	22029124	C16orf52	Body	OpenSea	+	2.13729	0.240216	6.41555e-19
	cg25426982	18	61683198			OpenSea	+	2.17857	0.245186	7.14461e-19
	cg13619623	7	33637324	BBS9;BBS9;BBS9;BBS9	Body;Body;Body;Body	OpenSea	+	1.79688	0.202381	7.58271e-19
	cg10045881	1	111770291	CHI3L2;CHI3L2;CHI3L2;CHI3L2	1stExon;5'UTR;5'UTR;1stExon	OpenSea	+	-2.80983	0.316489	7.62305e-19
	cg15183129	1	160759781			OpenSea	+	2.6731	0.301194	7.83862e-19
	cg16246347	21	36936382	LOC100506403	Body	OpenSea	-	-2.55381	0.28777	7.87535e-19
	cg20006294	3	69342285	FRMD4B	Body	OpenSea	+	2.80998	0.316884	8.37934e-19
	cg05422475	1	54429328	LRRC42;LRRC42	Body;Body	OpenSea	+	3.13606	0.353755	8.56549e-19
	cg18787224	7	130645353	LINC-PINT;LINC-PINT;LINC-PINT;LINC-PINT;LINC-PINT;LINC-PINT;LINC-PINT;LINC-PINT	Body;Body;Body;Body;Body;Body;Body;Body	OpenSea	-	-3.55353	0.401488	9.71847e-19
	cg07054763	6	135358287	HBS1L;HBS1L;HBS1L	Body;Body;Body	OpenSea	+	2.35661	0.266333	9.94155e-19
	cg22434506	12	6657818	IFFO1;IFFO1;IFFO1	Body;Body;Body	Island	+	3.84391	0.434643	1.03517e-18
	cg19933954	20	61494242	TCFL5;TCFL5	TSS1500;TSS1500	S_Shore	-	2.04943	0.232348	1.27357e-18
	cg02907982	12	131586900	ADGRD1	Body	OpenSea	-	2.94368	0.333741	1.27646e-18
	cg11997486	6	14100671			OpenSea	+	3.70192	0.420074	1.36688e-18
	cg22280375	3	69482417			OpenSea	-	1.54431	0.175361	1.44246e-18
	cg06128826	1	180946766	STX6;STX6	Body;Body	OpenSea	-	2.7899	0.317224	1.60055e-18
	cg04585778	17	54395292	ANKFN1	Body	OpenSea	-	3.02553	0.344709	1.87156e-18
	cg07212401	2	20059985			OpenSea	+	2.96094	0.337667	2.01307e-18
	cg16305292	8	142219965			N_Shore	-	2.70106	0.308495	2.26196e-18
	cg05295703	2	102895712			OpenSea	-	2.69002	0.307627	2.4964e-18
	cg21626302	9	110473850			OpenSea	+	-2.07457	0.237434	2.65389e-18
	cg19488267	14	85763019			OpenSea	+	1.54229	0.176564	2.71143e-18
	cg07058694	12	111909145	ATXN2	Body	OpenSea	-	2.88235	0.330051	2.75888e-18
	cg27023597	17	57918262	MIR21	TSS1500	OpenSea	+	-1.61673	0.185291	2.95329e-18
	cg22513770	12	98985274			N_Shore	+	3.61744	0.414903	3.12876e-18
	cg23649619	2	98461039	TMEM131	Body	OpenSea	+	1.56347	0.179395	3.22578e-18
	cg03072740	12	56030437	OR10P1	TSS1500	OpenSea	+	3.03547	0.348422	3.31765e-18
	cg23973532	8	67054592	TRIM55;TRIM55;TRIM55;TRIM55	Body;Body;Body;Body	OpenSea	+	-1.58941	0.182716	3.72594e-18
	cg00444883	8	92060568			OpenSea	-	2.27244	0.261286	3.7817e-18
	cg06135068	16	31034016			OpenSea	+	-2.81961	0.324204	3.78508e-18
	cg24597457	7	129028641	AHCYL2;AHCYL2;AHCYL2;AHCYL2	Body;Body;Body;Body	OpenSea	+	2.40792	0.277258	4.21441e-18
	cg00386008	12	122269623	SETD1B	3'UTR	S_Shelf	+	3.15206	0.362998	4.26456e-18
	cg01864395	17	76274140	LOC100996291	Body	OpenSea	+	-2.80148	0.322675	4.31626e-18
	cg24723465	1	246843900			OpenSea	+	2.89261	0.333367	4.51211e-18
	cg10884112	2	144769404	GTDC1;GTDC1;GTDC1;GTDC1;GTDC1;GTDC1;GTDC1	Body;Body;Body;Body;Body;Body;Body	OpenSea	+	2.3007	0.265344	4.76895e-18
	cg25283432	12	125282561	SCARB1;SCARB1	Body;Body	OpenSea	+	4.74505	0.547279	4.78473e-18
	cg16824319	1	248903933	LOC646627	TSS1500	OpenSea	-	2.92438	0.33737	4.8725e-18
	cg26402346	12	101864876			OpenSea	-	1.96543	0.226838	5.03235e-18
	cg06690548	4	139162808	SLC7A11	Body	OpenSea	-	-1.4707	0.169774	5.11072e-18
	cg08799032	2	46229638	PRKCE	Body	OpenSea	-	2.27992	0.263341	5.33993e-18
	cg17890233	7	6465684	DAGLB;DAGLB	Body;Body	OpenSea	-	3.32097	0.383737	5.5003e-18
	cg00504445	5	66712085			OpenSea	+	2.21378	0.255822	5.53206e-18
	cg13571904	1	31468099	PUM1;PUM1	Body;Body	OpenSea	-	2.56464	0.296405	5.58773e-18
	cg23172671	1	203482523			OpenSea	-	2.4127	0.278988	5.80652e-18
	cg22041282	12	51058416	DIP2B	Body	OpenSea	-	2.1409	0.247589	5.86084e-18
	cg01198738	8	121597619	SNTB1	Body	OpenSea	-	-1.68183	0.19455	5.97776e-18
	cg20494738	12	124985889	NCOR2;NCOR2	5'UTR;5'UTR	OpenSea	+	2.86664	0.331695	6.1005e-18
	cg16168081	3	193787468			N_Shore	+	-2.13663	0.247355	6.3431e-18
	cg22559900	20	49125450	PTPN1;PTPN1	TSS1500;TSS1500	N_Shore	+	2.70973	0.313755	6.42428e-18
	cg16961961	7	41738613	INHBA;INHBA-AS1;INHBA-AS1	Body;Body;Body	OpenSea	+	2.58688	0.29963	6.58746e-18
	cg14115749	19	19596444	GATAD2A;GATAD2A	Body;Body	OpenSea	-	3.38286	0.391964	6.76375e-18
	cg16097041	1	154965544	FLAD1;LENEP;FLAD1	3'UTR;TSS1500;3'UTR	OpenSea	+	3.12827	0.362538	6.86529e-18
	cg00989806	2	240918136	NDUFA10	Body	OpenSea	+	-2.08089	0.241165	6.88433e-18
	cg15043602	17	17079454	MPRIP;MPRIP	Body;Body	OpenSea	+	3.72852	0.432449	7.29229e-18
	cg20555589	20	39343310			OpenSea	+	2.41711	0.280387	7.37206e-18
	cg00705600	4	185820660			OpenSea	-	-2.60292	0.302018	7.51426e-18
	cg21486834	17	74477542	RHBDF2;RHBDF2	Body;Body	S_Shelf	+	2.97114	0.344828	7.65527e-18
	cg01368219	3	54999791	CACNA2D3	Body	OpenSea	+	2.43483	0.282659	7.80709e-18
	cg02734358	4	90227074	GPRIN3	5'UTR	N_Shore	-	-2.02379	0.23514	8.31706e-18
	cg17602444	7	644819	PRKAR1B;PRKAR1B;PRKAR1B;PRKAR1B;PRKAR1B;PRKAR1B	Body;Body;Body;Body;Body;Body	N_Shore	-	-2.13769	0.248379	8.33027e-18
	cg23002431	1	160278741	COPA;COPA	Body;Body	OpenSea	+	2.82486	0.328316	8.50975e-18
	cg23606722	12	133319848	ANKLE2;ANKLE2	ExonBnd;Body	OpenSea	+	2.14428	0.249282	8.67875e-18
	cg13354241	2	64447091			OpenSea	-	2.63642	0.306534	8.76042e-18
	cg09273908	15	91379741			OpenSea	+	-2.63209	0.306219	9.17165e-18
	cg15022277	16	66515235	BEAN1;BEAN1;BEAN1;BEAN1	3'UTR;3'UTR;Body;Body	OpenSea	+	2.96219	0.344799	9.52744e-18
	cg19938920	18	21757108	OSBPL1A;OSBPL1A;OSBPL1A	Body;Body;Body	OpenSea	+	2.70274	0.315083	1.06786e-17
	cg06667829	8	48641847	SPIDR;SPIDR;SPIDR;SPIDR	Body;Body;Body;Body	OpenSea	-	3.07605	0.358617	1.07091e-17
	cg24590708	15	52554357	MYO5C	Body	OpenSea	+	1.66811	0.194932	1.27461e-17
	cg24405567	15	70787565			OpenSea	+	-2.68274	0.313624	1.31204e-17
	cg22214659	15	91455349	MAN2A2	Body	OpenSea	-	2.83584	0.331748	1.37965e-17
	cg22628873	17	4464400	GGT6;GGT6	TSS1500;TSS1500	OpenSea	-	-2.6438	0.309804	1.56192e-17
	cg00983060	6	31531190			OpenSea	+	2.23172	0.262152	1.86606e-17
	cg13053471	1	235147039			OpenSea	-	-3.1307	0.367844	1.90031e-17
	cg04454114	17	76280213			OpenSea	-	-2.45302	0.288256	1.91827e-17
	cg02138684	11	72864108			OpenSea	+	-3.09725	0.363988	1.92873e-17
	cg09117950	17	16053684	NCOR1;NCOR1;NCOR1	Body;Body;Body	OpenSea	+	1.89378	0.222599	1.95646e-17
	cg24678869	1	153919638	DENND4B	TSS1500	S_Shore	+	3.49405	0.410828	2.00149e-17
	cg26846781	17	61620942	KCNH6;KCNH6	Body;Body	OpenSea	-	4.10227	0.482586	2.07665e-17
	cg04411403	11	334334			S_Shelf	-	-2.21173	0.260208	2.09051e-17
	cg17430199	5	76663105	PDE8B;PDE8B;PDE8B;PDE8B;PDE8B	Body;Body;Body;Body;Body	OpenSea	-	1.53929	0.181149	2.13453e-17
	cg09903896	20	25299537	ABHD12;ABHD12	Body;Body	OpenSea	+	1.78929	0.21065	2.19482e-17
	cg21839974	9	36140806	GLIPR2;GLIPR2;GLIPR2;GLIPR2;GLIPR2;GLIPR2;GLIPR2;GLIPR2;GLIPR2;GLIPR2;GLIPR2	Body;Body;Body;Body;Body;Body;Body;Body;Body;Body;Body	S_Shelf	-	-3.27866	0.386528	2.42828e-17
	cg08956917	19	17954247	JAK3	Body	S_Shore	-	-2.6796	0.315986	2.47483e-17
	cg07064872	3	195161246	ACAP2	Body	N_Shore	-	2.10879	0.248708	2.49897e-17
	cg11929752	8	27251134	PTK2B;PTK2B;PTK2B;PTK2B	5'UTR;5'UTR;5'UTR;5'UTR	OpenSea	+	1.76783	0.208695	2.67841e-17
	cg22679812	16	70626213	IL34;IL34	5'UTR;5'UTR	OpenSea	-	3.63005	0.428826	2.81361e-17
	cg16625613	3	46503692	LTF;LTF	5'UTR;Body	N_Shelf	-	2.41422	0.285348	2.9237e-17
	cg06547285	12	47630263	FAM113B	3'UTR	S_Shore	-	-2.47012	0.292174	3.08624e-17
	cg04135340	4	153629185			OpenSea	+	2.63219	0.311376	3.10866e-17
	cg18217136	20	36157651	BLCAP;BLCAP	TSS1500;TSS1500	S_Shore	+	2.6785	0.316989	3.20589e-17
	cg22479453	1	110367354			OpenSea	-	3.08823	0.365604	3.28495e-17
	cg05195751	8	59773067	TOX	Body	OpenSea	+	1.67129	0.19799	3.44625e-17
	cg12374610	11	114167495	NNMT	Body	OpenSea	-	-1.51859	0.18002	3.6144e-17
	cg27420834	15	56940578	ZNF280D;ZNF280D;ZNF280D	Body;Body;Body	OpenSea	-	2.07691	0.246257	3.6692e-17
	cg25358945	4	100939079	LOC256880	Body	OpenSea	-	2.21385	0.26254	3.71706e-17
	cg23843709	8	129047564	PVT1	Body	OpenSea	+	-3.34922	0.397266	3.77248e-17
	cg22594773	12	123577003	PITPNM2;PITPNM2	5'UTR;5'UTR	OpenSea	-	2.8721	0.340868	3.93107e-17
	cg18376568	14	76164217	TTLL5	Body	OpenSea	+	2.10146	0.249411	3.93559e-17
	cg10581989	16	11964386	GSPT1;GSPT1;GSPT1	3'UTR;3'UTR;3'UTR	OpenSea	-	1.74225	0.206894	4.09558e-17
	cg19773170	14	23008246			OpenSea	+	1.79569	0.213255	4.11722e-17
	cg27089703	17	33373905	RFFL;RFFL;RAD51L3-RFFL	Body;5'UTR;Body	OpenSea	+	1.6513	0.196154	4.18745e-17
	cg10914143	17	60972789	MIR548W	Body	OpenSea	+	2.76851	0.329228	4.53055e-17
	cg14541119	6	140371491	LOC100507477;LOC100507477	Body;Body	OpenSea	+	1.85718	0.221005	4.75782e-17
	cg25285289	2	96899771	STARD7-AS1	Body	OpenSea	-	2.75037	0.327311	4.77478e-17
	cg25709222	13	45542008	NUFIP1	Body	OpenSea	+	2.2433	0.267146	5.00865e-17
	cg09261321	10	49648060			OpenSea	+	3.18715	0.3799	5.35153e-17
	cg16277071	17	75537317			OpenSea	-	3.09003	0.368326	5.35429e-17
	cg01013931	16	2576082	AMDHD2;AMDHD2	Body;Body	N_Shore	-	3.15141	0.37565	5.36296e-17
	cg00634542	2	219254588	SLC11A1	Body	N_Shore	-	3.256	0.388118	5.36314e-17
	cg04182170	16	14280209	MKL2;MKL2	Body;Body	OpenSea	-	2.20041	0.262413	5.54415e-17
	cg07148145	7	99437259	CYP3A43;CYP3A43;CYP3A43	Body;Body;Body	OpenSea	+	2.28335	0.27235	5.60918e-17
	cg15831040	11	126019546			OpenSea	+	3.23289	0.385669	5.67394e-17
	cg09008531	16	46695850	VPS35	Body	OpenSea	-	2.24592	0.268079	5.90435e-17
	cg07817261	20	47566479	ARFGEF2	Body	OpenSea	+	3.09357	0.369356	6.01862e-17
	cg24954967	3	46130858			OpenSea	+	-2.11745	0.252823	6.03668e-17
	cg07375358	11	114056431	ZBTB16;ZBTB16	Body;Body	OpenSea	+	1.89344	0.22611	6.10036e-17
	cg20401041	14	100876180	WDR25;WDR25	Body;Body	OpenSea	+	2.35715	0.281503	6.12733e-17
	cg11849692	10	103875969	LDB1;LDB1	Body;TSS1500	N_Shelf	-	3.38847	0.404785	6.25318e-17
	cg09018739	16	57180107	CPNE2	Body	OpenSea	-	2.90811	0.347428	6.28697e-17
	cg26457483	1	120256112	PHGDH	Body	S_Shore	+	-1.53975	0.184034	6.49007e-17
	cg12338137	2	218701429	TNS1	Body	OpenSea	+	-2.46333	0.294824	7.14438e-17
	cg22584104	11	11580234	GALNT18	Body	OpenSea	+	1.72898	0.207257	7.97183e-17
	cg05920196	12	118703604	TAOK3	5'UTR	OpenSea	+	1.78798	0.214392	8.13685e-17
	cg24707889	21	46341304	ITGB2;ITGB2	5'UTR;TSS1500	OpenSea	-	2.30513	0.276516	8.37848e-17
	cg25392060	8	142297121			S_Shore	-	2.74248	0.329303	8.97336e-17
	cg06791867	11	44880944	TSPAN18	5'UTR	OpenSea	-	-2.96734	0.356581	9.47948e-17
	cg12968903	4	153601789	TMEM154	TSS1500	OpenSea	+	2.41882	0.290729	9.62132e-17
	cg08027810	6	29593479	GABBR1;GABBR1;GABBR1	Body;Body;Body	N_Shore	+	-1.43216	0.172155	9.68806e-17
	cg03940776	6	158490013	SYNJ2	Body	OpenSea	+	-3.3103	0.398107	1.00138e-16
	cg11047885	4	40557453	RBM47	5'UTR	OpenSea	-	-2.81141	0.338161	1.01228e-16
	cg18205786	3	188286699	LPP-AS1;LPP;LPP;LPP	TSS1500;Body;Body;Body	OpenSea	+	2.58925	0.311483	1.02215e-16
	cg00470855	3	45455968	LARS2	Body	OpenSea	+	-2.62168	0.315412	1.02858e-16
	cg03957124	6	37016869			S_Shelf	+	-2.90167	0.349196	1.04876e-16
	cg08110950	13	49109917			S_Shelf	-	2.89306	0.348502	1.12323e-16
	cg09831562	3	181327125	SOX2OT	TSS1500	OpenSea	+	1.51062	0.182127	1.19197e-16
	cg15659943	9	107631656	ABCA1	Body	OpenSea	+	2.98309	0.359931	1.25695e-16
	cg20958086	1	160759689			OpenSea	-	2.68109	0.323639	1.29714e-16
	cg16713119	8	131005127	FAM49B;FAM49B	Body;Body	OpenSea	-	-2.99403	0.361841	1.40714e-16
	cg09787101	3	188573583	LPP;LPP;LPP	Body;Body;Body	OpenSea	+	1.96541	0.237568	1.42373e-16
	cg17178175	2	178109973	NFE2L2;NFE2L2;NFE2L2	Body;5'UTR;5'UTR	OpenSea	-	-2.06926	0.250163	1.44056e-16
	cg00506299	3	16469127	RFTN1	Body	OpenSea	-	-1.73056	0.209412	1.53629e-16
	cg02434606	3	153089839			OpenSea	+	-2.71498	0.328867	1.64735e-16
	cg07790294	19	928287	ARID3A	5'UTR	N_Shore	-	3.08737	0.374056	1.67218e-16
	cg06869619	21	36208575	RUNX1;RUNX1;RUNX1	Body;Body;Body	OpenSea	-	-2.64694	0.320813	1.71505e-16
	cg17980786	3	32933637	TRIM71	3'UTR	OpenSea	+	2.64747	0.320982	1.7541e-16
	cg25858982	3	153091368			OpenSea	+	-2.86797	0.347869	1.80764e-16
	cg27430693	12	94208276	CRADD	Body	OpenSea	+	1.88379	0.228541	1.83398e-16
	cg08012149	6	45503747	RUNX2;RUNX2;RUNX2	Body;Body;Body	OpenSea	+	2.19082	0.265799	1.83795e-16
	cg07256895	15	56830284			OpenSea	-	2.11244	0.256299	1.84297e-16
	cg03339817	2	128458281	SFT2D3	TSS1500	N_Shore	-	4.34565	0.52736	1.86937e-16
	cg05710777	2	65089821	LOC101927438	Body	N_Shelf	+	-1.82737	0.221766	1.87395e-16
	cg03921763	1	232054260	DISC1;DISC1;DISC1;DISC1;DISC1;DISC1;DISC1;DISC1;DISC1;TSNAX-DISC1	Body;Body;Body;Body;Body;Body;Body;Body;Body;Body	OpenSea	+	1.43904	0.17464	1.87458e-16
	cg25921544	2	240040290	HDAC4	Body	OpenSea	-	2.83811	0.344489	1.89732e-16
	cg25217710	1	156609523			N_Shelf	-	3.37093	0.409278	1.9339e-16
	cg16324526	9	134459345	RAPGEF1;RAPGEF1;RAPGEF1	Body;Body;Body	OpenSea	-	2.31036	0.280619	1.98592e-16
	cg11928146	2	19546630			N_Shore	-	3.82652	0.464783	1.98884e-16
	cg05316065	8	130799007	GSDMC;GSDMC	1stExon;5'UTR	OpenSea	-	-2.3778	0.288918	2.03771e-16
	cg25750625	2	136651489			OpenSea	+	2.09903	0.255197	2.12176e-16
	cg11935041	5	150977390			OpenSea	+	-2.45854	0.299271	2.30585e-16
	cg17102265	16	81539003	CMIP;CMIP	Body;Body	OpenSea	+	3.30433	0.402583	2.44953e-16
	cg15888569	4	15033042	CPEB2;CPEB2	Body;Body	OpenSea	+	1.62773	0.19834	2.47074e-16
	cg04200578	17	17006819	MPRIP;MPRIP	Body;Body	OpenSea	+	2.78958	0.339941	2.48549e-16
	cg06704969	3	194797099	C3orf21	Body	OpenSea	+	1.76779	0.215522	2.56271e-16
	cg07839071	6	126267697			OpenSea	-	-1.8842	0.229757	2.5949e-16
	cg01971407	11	313624	IFITM1	TSS1500	N_Shelf	-	-2.14377	0.261677	2.78205e-16
	cg18339631	17	30712240			OpenSea	-	2.678	0.327211	2.9752e-16
	cg14616533	4	108758755	SGMS2	5'UTR	OpenSea	+	4.10493	0.501632	3.0044e-16
	cg07682160	19	18959935	UPF1	Body	OpenSea	-	2.93326	0.358668	3.12957e-16
	cg01839793	15	90303768			OpenSea	-	-2.87511	0.35168	3.20376e-16
	cg05450804	3	72976561	GXYLT2	Body	N_Shore	+	1.39174	0.170257	3.23172e-16
	cg00784329	2	122530032			OpenSea	-	1.78237	0.21812	3.30657e-16
	cg18787963	17	76409193	PGS1;PGS1;PGS1;PGS1	Body;Body;Body;Body	OpenSea	+	-3.72071	0.455389	3.33772e-16
	cg23606775	1	9790616	CLSTN1;CLSTN1	Body;Body	Island	-	3.30667	0.404969	3.48283e-16
	cg04171038	12	132512619	EP400	Body	N_Shore	+	2.77369	0.339924	3.64443e-16
	cg02329670	17	6921400	MIR497;MIR195	TSS200;TSS1500	N_Shelf	+	-2.94681	0.361292	3.74861e-16
	cg03606915	16	9171208			OpenSea	-	-2.76295	0.338826	3.80476e-16
	cg20519581	20	48959844			N_Shore	-	-2.82465	0.346404	3.81422e-16
	cg13691436	10	13746122	FRMD4A	Body	OpenSea	-	1.73474	0.212749	3.82285e-16
	cg06019998	17	15845440			N_Shelf	-	-1.71196	0.209981	3.85464e-16
	cg22185977	5	1518133	LPCAT1	Body	OpenSea	+	1.64016	0.201178	3.8592e-16
	cg06992324	2	122322947	CLASP1;CLASP1;CLASP1	Body;Body;Body	OpenSea	+	2.20691	0.270817	3.97845e-16
	cg14524764	22	38301236	MICALL1	TSS1500	N_Shore	+	-2.45854	0.30199	4.24635e-16
	cg18097518	2	36932700	VIT;VIT;VIT;VIT;VIT	5'UTR;5'UTR;5'UTR;5'UTR;5'UTR	OpenSea	+	2.10529	0.25861	4.25888e-16
	cg07811261	16	73116575			OpenSea	+	-2.58057	0.317182	4.43358e-16
	cg14624311	16	85942538	IRF8	Body	OpenSea	+	3.73203	0.459203	4.76239e-16
	cg01242348	14	23586886	CEBPE	Body	OpenSea	+	3.23987	0.398827	4.90942e-16
	cg07711192	12	14426994			OpenSea	-	2.50421	0.308325	4.96998e-16
	cg14390322	14	34600339			OpenSea	-	2.42897	0.299066	4.97536e-16
	cg23570810	11	315102	IFITM1	Body	N_Shore	+	-1.37872	0.169934	5.33781e-16
	cg23608915	2	102333795	MAP4K4;MAP4K4;MAP4K4;MAP4K4;MAP4K4	Body;Body;Body;Body;Body	OpenSea	+	2.26523	0.279217	5.35874e-16
	cg10402995	1	248903325	LOC646627	TSS200	OpenSea	+	3.08005	0.379735	5.43617e-16
	cg24679007	1	192604413	RGS13;RGS13	TSS1500;TSS1500	OpenSea	-	3.15592	0.389383	5.716e-16
	cg18113355	14	23991557	ZFHX2;THTPA;THTPA	Body;Body;Body	OpenSea	+	2.95845	0.365048	5.74705e-16
	cg14849578	12	125282480	SCARB1;SCARB1	Body;Body	OpenSea	+	2.07671	0.25629	5.80808e-16
	cg12448376	21	43733724	TFF3;TFF3	Body;ExonBnd	OpenSea	+	2.67416	0.330121	5.9248e-16
	cg07637989	5	142871584			OpenSea	+	2.69531	0.332743	5.93677e-16
	cg03803086	21	34185960	C21orf62;C21orf62;C21orf62;C21orf62;C21orf62;C21orf62	5'UTR;5'UTR;1stExon;1stExon;1stExon;5'UTR	OpenSea	+	2.44778	0.302198	5.95553e-16
	cg02722435	8	28923626			OpenSea	-	3.23718	0.399718	6.01616e-16
	cg15001240	12	27615408			OpenSea	-	-2.24438	0.277227	6.15701e-16
	cg01029617	8	58788096			OpenSea	-	0.913509	0.11286	6.24326e-16
	cg00637015	1	31468126	PUM1;PUM1	Body;Body	OpenSea	-	2.89357	0.357503	6.25828e-16
	cg08084228	16	50700118			OpenSea	+	-1.84846	0.22839	6.27886e-16
	cg24382141	16	67944348	PSKH1	Body	S_Shore	-	-1.99446	0.246475	6.35766e-16
	cg12728588	1	36025489	NCDN;NCDN;NCDN	Body;Body;Body	S_Shore	+	2.83687	0.350673	6.47015e-16
	cg27243685	21	43642366	ABCG1;ABCG1;ABCG1;ABCG1;ABCG1;ABCG1	Body;Body;5'UTR;Body;Body;Body	S_Shelf	+	2.33437	0.288959	7.09042e-16
	cg17628730	8	37638696			OpenSea	+	2.20867	0.273557	7.36541e-16
	cg12710140	1	147101752			OpenSea	+	1.85616	0.229953	7.48498e-16
	cg21327712	1	111744503	DENND2D;DENND2D	TSS1500;Body	N_Shore	+	1.76718	0.218952	7.53763e-16
	cg04044935	3	16469032	RFTN1	Body	OpenSea	-	-2.39251	0.29652	7.69045e-16
	cg27182880	5	16623360	LOC101929524	Body	OpenSea	-	2.30854	0.28614	7.73661e-16
	cg05183753	1	239553133			S_Shore	+	-1.93317	0.239795	8.12984e-16
	cg20335712	7	28714297	CREB5;CREB5;CREB5	Body;Body;Body	OpenSea	-	-2.98159	0.36985	8.13965e-16
	cg11397754	15	59646585	MYO1E	Body	OpenSea	-	-2.08418	0.258616	8.31846e-16
	cg03333153	3	127974426	EEFSEC	Body	OpenSea	+	2.50959	0.311613	8.69423e-16
	cg19588519	10	125817817			S_Shore	+	2.98512	0.370785	8.89004e-16
	cg08143605	3	183027232	MCF2L2	Body	OpenSea	-	3.32191	0.412649	8.93298e-16
	cg22753611	6	17472892	CAP2	Body	OpenSea	+	1.72514	0.214303	8.94911e-16
	cg12420459	19	55174171	LILRB4;LILRB4;LILRB4;LILRB4;LILRB4	TSS200;TSS200;TSS200;TSS200;TSS200	OpenSea	+	3.27158	0.406542	9.14516e-16
	cg20989280	1	160343735			S_Shelf	+	2.34445	0.29142	9.32676e-16
	cg09697104	18	55212722	FECH;FECH	3'UTR;3'UTR	OpenSea	+	2.90532	0.361294	9.59467e-16
	cg25653947	8	144443217			S_Shore	+	2.84473	0.353764	9.60378e-16
	cg07904865	7	1127420	GPER;C7orf50;C7orf50;C7orf50;GPER;GPER	5'UTR;Body;Body;Body;5'UTR;TSS1500	S_Shore	+	1.98336	0.246655	9.62394e-16
	cg02402217	15	69336136	NOX5;NOX5;NOX5;NOX5;NOX5;MIR548H4	Body;Body;Body;Body;Body;Body	OpenSea	-	-2.26608	0.281825	9.64793e-16
	cg13115232	6	110142315	FIG4	Body	OpenSea	+	1.82895	0.227612	1.00742e-15
	cg14227037	8	8864470	ERI1	Body	S_Shelf	+	-1.53904	0.19157	1.02062e-15
	cg03663120	7	2284600	NUDT1;NUDT1;NUDT1;NUDT1;NUDT1;NUDT1;NUDT1	Body;Body;Body;Body;Body;Body;Body	S_Shelf	-	1.59881	0.199033	1.02814e-15
	cg08433366	17	33368543	RFFL;RFFL;RAD51L3-RFFL	Body;5'UTR;Body	OpenSea	-	2.4544	0.305726	1.06905e-15
	cg19640090	12	11975155	ETV6;RNU6-19P	Body;Body	OpenSea	+	-2.97376	0.370426	1.07055e-15
	cg14930775	10	114133657	ACSL5;ACSL5	TSS1500;TSS1500	OpenSea	+	2.31041	0.287948	1.10761e-15
	cg10927968	11	1807333			OpenSea	+	1.76757	0.220334	1.12125e-15
	cg09190552	16	22868623	HS3ST2	Body	OpenSea	-	2.27297	0.283373	1.13117e-15
	cg20228385	12	56030407	OR10P1	TSS1500	OpenSea	-	2.47271	0.308296	1.13637e-15
	cg16875121	11	105100761			OpenSea	-	2.61124	0.325591	1.14155e-15
	cg00683922	1	207242569	PFKFB2;PFKFB2	Body;Body	OpenSea	+	1.72549	0.215182	1.15318e-15
	cg16470089	16	87782144	KLHDC4;KLHDC4;KLHDC4	Body;Body;Body	OpenSea	+	1.92591	0.240258	1.17918e-15
	cg17053016	14	107246154			OpenSea	-	1.65325	0.206311	1.20419e-15
	cg21650866	8	142297256			S_Shore	+	1.62563	0.203003	1.25899e-15
	cg12808636	1	11987986			S_Shore	-	3.22812	0.40313	1.26178e-15
	cg19557110	17	4082271	ANKFY1	Body	OpenSea	-	2.19425	0.27405	1.27078e-15
	cg19769147	14	105860954	PACS2;PACS2	Body;Body	N_Shelf	-	2.515	0.314223	1.30088e-15
	cg19619585	15	101170019	ASB7;ASB7	Body;Body	OpenSea	-	2.02441	0.253011	1.32839e-15
	cg17411180	2	107131991			OpenSea	+	-3.29294	0.411613	1.34114e-15
	cg24388175	13	100949858	PCCA;PCCA;PCCA	Body;Body;Body	OpenSea	+	1.2331	0.154173	1.36234e-15
	cg01526748	3	191930926	FGF12;FGF12	Body;Body	OpenSea	-	1.16421	0.145622	1.4003e-15
	cg24145401	1	159047177	AIM2	TSS1500	OpenSea	-	-1.25561	0.157128	1.4433e-15
	cg14030402	1	53682341	C1orf123	Body	N_Shelf	-	2.68808	0.336608	1.50545e-15
	cg18421020	15	101100060	PRKXP1	TSS1500	S_Shore	-	2.3189	0.290443	1.5272e-15
	cg27363347	2	129151868			OpenSea	+	3.06163	0.383747	1.59981e-15
	cg21321164	17	57245216	PRR11	5'UTR	OpenSea	-	-1.94119	0.243535	1.6974e-15
	cg25449870	7	7165860			OpenSea	-	1.49448	0.187574	1.74546e-15
	cg17714367	11	33555111			OpenSea	+	2.16858	0.272446	1.85808e-15
	cg17821372	3	177159719	LINC00578	Body	OpenSea	+	3.28475	0.412862	1.913e-15
	cg00092123	2	99415612	KIAA1211L	Body	OpenSea	+	3.09232	0.388694	1.9189e-15
	cg09107710	6	32033307	TNXB	Body	OpenSea	+	2.59385	0.326072	1.93198e-15
	cg19562029	2	232115550	ARMC9;ARMC9;ARMC9	Body;Body;Body	S_Shore	+	3.73572	0.469757	1.9693e-15
	cg21461811	10	30821806			OpenSea	+	-2.54952	0.320622	1.97966e-15
	cg24273484	18	18637322	ROCK1	Body	OpenSea	-	2.06682	0.260027	2.03248e-15
	cg15468454	7	3077161	CARD11	5'UTR	OpenSea	+	2.52325	0.317541	2.07062e-15
	cg22003537	14	106363950			OpenSea	-	-1.8547	0.233687	2.23516e-15
	cg03951877	6	13120250	PHACTR1	Body	OpenSea	-	1.49276	0.188088	2.23795e-15
	cg19800370	11	121735484			OpenSea	+	3.1382	0.395449	2.25125e-15
	cg06674056	11	64428939	NRXN2;NRXN2	Body;Body	S_Shore	+	-1.78998	0.225586	2.26867e-15
	cg16020883	2	240387964			OpenSea	+	2.23946	0.282241	2.2734e-15
	cg27094813	1	212624500			OpenSea	+	2.76961	0.349164	2.31799e-15
	cg21075678	7	137557164			OpenSea	+	1.92475	0.242695	2.34422e-15
	cg01434938	14	50833146	CDKL1;CDKL1	Body;Body	OpenSea	+	2.28816	0.288527	2.34872e-15
	cg25472135	14	95942493	SYNE3	TSS1500	OpenSea	-	2.10225	0.265228	2.43044e-15
	cg05213157	20	13802663			OpenSea	+	2.27676	0.287282	2.45064e-15
	cg12591090	7	99954465	PILRB;STAG3L5P-PVRIG2P-PILRB;STAG3L5P-PVRIG2P-PILRB	TSS1500;Body;Body	OpenSea	-	3.11412	0.393051	2.49516e-15
	cg13392885	2	161593271			OpenSea	+	2.83703	0.358129	2.51744e-15
	cg16851743	17	79416550	BAHCC1	Body	S_Shore	-	2.00086	0.252653	2.56673e-15
	cg14476101	1	120255992	PHGDH	Body	S_Shore	-	-1.36809	0.17282	2.63221e-15
	cg06459984	17	79381472	BAHCC1	Body	S_Shore	-	3.29106	0.415858	2.68259e-15
	cg20641531	7	8302731	ICA1;ICA1;ICA1	TSS1500;TSS1500;TSS1500	S_Shore	+	1.83079	0.231397	2.72629e-15
	cg08060055	18	9792230	RAB31;RAB31	ExonBnd;Body	OpenSea	+	2.9849	0.377467	2.81864e-15
	cg13738609	17	7328672	C17orf74	TSS1500	OpenSea	-	3.36395	0.42544	2.83464e-15
	cg08208133	11	113848161	HTR3A;HTR3A;HTR3A	TSS200;Body;Body	OpenSea	-	2.09658	0.265166	2.84221e-15
	cg03585096	13	20287930	PSPC1;PSPC1;PSPC1	Body;Body;Body	OpenSea	+	-1.37771	0.174262	2.85802e-15
	cg13585930	10	72027357	NPFFR1	TSS1500	OpenSea	-	-2.08662	0.26394	2.86459e-15
	cg12331557	2	225698977	DOCK10;DOCK10;DOCK10;DOCK10	ExonBnd;ExonBnd;Body;Body	OpenSea	-	2.00461	0.253569	2.86766e-15
	cg02004823	6	143994930	PHACTR2;PHACTR2	Body;Body	OpenSea	-	1.9383	0.245209	2.88821e-15
	cg23560388	6	155542639	TIAM2;TIAM2	Body;5'UTR	S_Shelf	-	2.18828	0.276965	2.97516e-15
	cg11378135	12	76547651			OpenSea	-	2.31544	0.293275	3.11731e-15
	cg13150925	12	124529439			OpenSea	-	1.5605	0.197739	3.20223e-15
	cg20395094	8	97779438	CPQ	5'UTR	OpenSea	+	1.69638	0.214975	3.22023e-15
	cg21421012	9	138797992	CAMSAP1	Body	N_Shore	-	1.69178	0.214411	3.23792e-15
	cg03107649	11	109695805			OpenSea	+	1.808	0.22943	3.50441e-15
	cg02341271	18	21960369	OSBPL1A	5'UTR	OpenSea	-	2.28435	0.289982	3.58473e-15
	cg08876198	16	11299766			OpenSea	-	-2.7706	0.351711	3.5875e-15
	cg06724236	14	67853825	PLEK2	3'UTR	OpenSea	+	2.21244	0.280883	3.60852e-15
	cg07078732	2	30505165			OpenSea	-	3.30858	0.420048	3.61118e-15
	cg26816919	12	121477815	OASL;OASL;OASL	TSS1500;TSS1500;TSS1500	OpenSea	+	1.8172	0.230714	3.61789e-15
	cg26121789	19	56123855	ZNF865	TSS1500	N_Shore	-	1.82296	0.231502	3.674e-15
	cg05900542	3	46397857	CCR2;CCR2	5'UTR;5'UTR	OpenSea	+	3.14615	0.399717	3.77912e-15
	cg24099565	11	3058478	CARS;CARS;CARS;CARS;CARS	Body;Body;Body;Body;Body	OpenSea	+	2.43966	0.310141	3.92136e-15
	cg20240407	2	198253063			OpenSea	-	2.60001	0.330632	4.00197e-15
	cg05345476	4	151925530	LRBA;LRBA	Body;Body	OpenSea	+	-1.97993	0.251856	4.0788e-15
	cg05993525	11	2769184	KCNQ1;KCNQ1	Body;Body	OpenSea	-	3.15593	0.401805	4.31058e-15
	cg23556574	10	13981154	FRMD4A	Body	OpenSea	-	2.06583	0.26306	4.35569e-15
	cg17623772	14	90188107			OpenSea	-	3.04437	0.387679	4.36498e-15
	cg10155173	2	38943399	GALM	Body	OpenSea	+	2.45612	0.31293	4.50686e-15
	cg18982345	2	37845695			OpenSea	-	1.33531	0.170155	4.5497e-15
	cg07567533	22	47527330	TBC1D22A;TBC1D22A;TBC1D22A;TBC1D22A;TBC1D22A	Body;Body;Body;Body;Body	OpenSea	-	2.15953	0.275352	4.72582e-15
	cg15564329	22	26859954	HPS4;HPS4;HPS4;HPS4	Body;Body;Body;Body	OpenSea	+	3.61061	0.460567	4.85163e-15
	cg01418457	2	8258592	LINC00299	Body	OpenSea	-	3.33986	0.426094	4.89685e-15
	cg03247739	16	3910867	CREBBP;CREBBP	Body;Body	OpenSea	+	2.06497	0.26368	5.17589e-15
	cg01418351	4	1294432	MAEA;MAEA	Body;Body	OpenSea	+	3.31953	0.424031	5.29343e-15
	cg17827328	1	36817299	STK40	Body	OpenSea	+	7.42938	0.949099	5.32162e-15
	cg19695507	10	13526193	BEND7;BEND7	Body;Body	OpenSea	+	3.00371	0.383804	5.39199e-15
	cg15144123	3	47655398	SMARCC1	Body	OpenSea	-	3.18151	0.406606	5.46116e-15
	cg22959742	10	13913931	FRMD4A	Body	OpenSea	+	1.92936	0.246654	5.56765e-15
	cg00018572	13	77386497			OpenSea	+	2.79648	0.357577	5.63237e-15
	cg15321908	3	53187213			N_Shelf	-	-3.22888	0.41307	5.80723e-15
	cg06291107	20	36157675	BLCAP;BLCAP	TSS1500;TSS1500	S_Shore	+	2.77064	0.354463	5.82271e-15
	cg16571965	19	17954586	JAK3;JAK3	ExonBnd;Body	S_Shore	+	-3.28832	0.420736	5.86077e-15
	cg18177962	8	126706727			OpenSea	+	3.15366	0.403694	6.0309e-15
	cg07704771	6	89760139			OpenSea	-	-1.93821	0.248258	6.2615e-15
	cg00089960	12	122245655	SETD1B	Body	N_Shelf	-	2.50464	0.320839	6.29631e-15
	cg20015729	3	23430728	UBE2E2;MIR548AC	Body;Body	OpenSea	+	1.73433	0.222196	6.35239e-15
	cg14003416	2	12557155			OpenSea	-	2.02411	0.259379	6.44086e-15
	cg05115679	6	29593490	GABBR1;GABBR1;GABBR1	Body;Body;Body	N_Shore	+	-2.58605	0.33143	6.48925e-15
	cg04432278	10	72326192	PALD1	Body	OpenSea	+	3.31262	0.42472	6.65451e-15
	cg13222915	1	184598594			OpenSea	-	-2.69865	0.346295	7.01198e-15
	cg01337593	3	15144395			S_Shelf	+	2.57135	0.330062	7.14585e-15
	cg16267322	14	92864074	SLC24A4;SLC24A4;SLC24A4	Body;Body;Body	OpenSea	+	2.64902	0.340347	7.56379e-15
	cg22323734	11	64017337			N_Shore	+	-2.67301	0.343546	7.72221e-15
	cg05628226	3	13002971	IQSEC1;IQSEC1	Body;Body	OpenSea	-	2.78998	0.359046	8.36344e-15
	cg03451760	1	197924256			OpenSea	-	1.79102	0.230546	8.49054e-15
	cg03634145	6	484044			OpenSea	-	1.47681	0.190315	9.0973e-15
	cg09795955	21	36508740			OpenSea	+	1.60814	0.207369	9.44849e-15
	cg10288625	3	100289748	TMEM45A	Body	OpenSea	-	2.18478	0.281767	9.53285e-15
	cg01473507	4	15163451			OpenSea	+	2.4282	0.31321	9.62458e-15
	cg19351166	2	209133632	PIKFYVE;PIKFYVE	5'UTR;5'UTR	S_Shelf	+	2.516	0.324722	9.96701e-15
	cg04987734	14	103415873	CDC42BPB	Body	OpenSea	-	1.8826	0.242982	9.98794e-15
	cg10919522	14	74227441	C14orf43;C14orf43	5'UTR;TSS1500	S_Shore	+	-2.12683	0.274519	1.00203e-14
	cg20510033	1	8960134			OpenSea	-	-1.89914	0.245229	1.02685e-14
	cg02238229	14	106373139			OpenSea	+	-1.10575	0.142812	1.04065e-14
	cg03612357	1	227162127	CABC1	Body	N_Shore	-	-3.20162	0.413842	1.09368e-14
	cg19755576	7	923089	GET4	Body	OpenSea	-	2.14266	0.277013	1.1059e-14
	cg00028467	16	27390690			OpenSea	-	-2.32118	0.300098	1.10741e-14
	cg23017826	13	22027670	ZDHHC20;ZDHHC20;ZDHHC20;ZDHHC20	Body;Body;Body;5'UTR	OpenSea	-	-1.48027	0.191462	1.13645e-14
	cg04560963	8	37372286			OpenSea	-	1.8773	0.242818	1.13724e-14
	cg19835618	16	67424855	TPPP3;TPPP3	Body;Body	N_Shelf	+	2.42066	0.313105	1.13873e-14
	cg18259123	5	131930733	RAD50;RAD50	ExonBnd;Body	OpenSea	+	1.96488	0.254444	1.22068e-14
	cg07702100	11	88178390			OpenSea	+	1.82558	0.236568	1.27281e-14
	cg05555337	17	46669113	LOC404266;HOXB5;LOC404266;LOC404266;LOC404266	TSS1500;3'UTR;Body;TSS1500;Body	N_Shore	+	-2.05853	0.266758	1.27333e-14
	cg00163198	11	130767760	SNX19;SNX19	Body;Body	OpenSea	-	2.10241	0.272493	1.28738e-14
	cg08836972	6	26532914			OpenSea	-	2.01219	0.260799	1.28738e-14
	cg16894274	1	153364001	S100A8	TSS1500	OpenSea	-	2.13559	0.276932	1.32658e-14
	cg07687574	17	8844581	PIK3R5;PIK3R5;PIK3R5;PIK3R5;PIK3R5	5'UTR;5'UTR;5'UTR;5'UTR;5'UTR	OpenSea	+	-2.26029	0.293162	1.34316e-14
	cg13171103	12	6745707	LPAR5	TSS1500	OpenSea	-	3.19113	0.414212	1.40691e-14
	cg13457759	3	39949751	MYRIP;MYRIP;MYRIP;MYRIP;MYRIP	5'UTR;Body;Body;Body;Body	OpenSea	-	1.73802	0.225608	1.41076e-14
	cg21604819	2	43234526			OpenSea	+	2.50777	0.325583	1.4255e-14
	cg11801086	6	39656197	KIF6;KIF6;KIF6	Body;Body;Body	OpenSea	-	1.248	0.162029	1.42658e-14
	cg09765245	2	101926154	RNF149	TSS1500	S_Shore	+	-2.12402	0.276269	1.59191e-14
	cg15579927	9	73404636	TRPM3;TRPM3;TRPM3;TRPM3;TRPM3;TRPM3;TRPM3;TRPM3;TRPM3	Body;Body;Body;Body;Body;Body;Body;Body;Body	OpenSea	+	1.60454	0.208766	1.62185e-14
	cg26262644	15	74214246	LOXL1-AS1;LOXL1-AS1;LOXL1-AS1;LOXL1-AS1;LOXL1-AS1	Body;Body;Body;Body;Body	OpenSea	+	-2.7011	0.351514	1.64278e-14
	cg10386598	4	26442255			OpenSea	-	1.80459	0.234879	1.65711e-14
	cg00994936	19	1423902	DAZAP1;DAZAP1	Body;Body	Island	-	2.18569	0.284551	1.6814e-14
	cg15901722	5	175974973	PCDH24	TSS1500	S_Shelf	-	-2.30814	0.300502	1.68475e-14
	cg05329280	20	5192635			OpenSea	+	1.81005	0.23585	1.77037e-14
	cg27336554	5	126986758	CTXN3	5'UTR	OpenSea	-	1.87024	0.2441	1.95492e-14
	cg12315466	2	233923814	INPP5D;INPP5D	TSS1500;TSS1500	N_Shore	+	2.91648	0.380882	2.0257e-14
	cg10722267	3	197608554			OpenSea	+	1.33262	0.174061	2.04385e-14
	cg08698997	16	88989212	CBFA2T3;CBFA2T3	5'UTR;Body	OpenSea	+	-1.58001	0.206391	2.0535e-14
	cg10913394	2	102137177			OpenSea	+	-2.24297	0.293065	2.08454e-14
	cg06420618	2	24551048	ITSN2;ITSN2;ITSN2	5'UTR;5'UTR;5'UTR	OpenSea	-	2.55966	0.334512	2.10985e-14
	cg03295554	11	128395450	ETS1	Body	S_Shelf	+	-1.16728	0.152559	2.1193e-14
	cg21489364	16	75035957	ZNRF1	Body	S_Shore	-	-1.56342	0.204449	2.19175e-14
	cg12003079	12	6984857			S_Shore	+	2.13907	0.279788	2.22083e-14
	cg08250921	16	88111009			S_Shore	-	1.66835	0.218312	2.27784e-14
	cg25349939	2	144855085	GTDC1;GTDC1;GTDC1	Body;Body;Body	OpenSea	-	1.79984	0.23552	2.27875e-14
	cg07465699	14	104263793	PPP1R13B	Body	OpenSea	-	2.04477	0.26758	2.28341e-14
	cg07031236	10	73983766	ANAPC16;ANAPC16;ANAPC16;ANAPC16;ANAPC16;ANAPC16	Body;Body;Body;Body;Body;Body	OpenSea	-	1.77452	0.232283	2.32303e-14
	cg04936136	10	73625109			OpenSea	-	-2.9531	0.38657	2.32737e-14
	cg05164144	5	59474020	PDE4D	Body	OpenSea	-	1.22446	0.160324	2.36016e-14
	cg24054032	1	68118899			OpenSea	-	2.61084	0.341863	2.36659e-14
	cg15702459	16	85576286			OpenSea	-	2.65677	0.347877	2.36683e-14
	cg00085812	16	30189885			OpenSea	-	-2.48277	0.325212	2.41796e-14
	cg08592212	3	125367223			OpenSea	-	-2.6223	0.343597	2.46347e-14
	cg01439754	2	112293267			OpenSea	+	2.57712	0.337713	2.47917e-14
	cg15813303	9	139556801	EGFL7;EGFL7;EGFL7;EGFL7	TSS1500;TSS1500;TSS1500;Body	S_Shelf	+	-3.33468	0.43704	2.49704e-14
	cg08640498	12	57828515	INHBC	TSS200	OpenSea	-	3.05065	0.399864	2.51514e-14
	cg18788384	11	70205815	PPFIA1;PPFIA1;PPFIA1	Body;Body;Body	OpenSea	-	2.30057	0.301614	2.54798e-14
	cg15475466	1	204484113	MDM4;MDM4;MDM4;MDM4;MDM4;MDM4;MDM4	TSS1500;TSS1500;TSS1500;TSS1500;TSS1500;TSS1500;TSS1500	N_Shore	+	1.95678	0.256556	2.55679e-14
	cg26236214	13	111867078	ARHGEF7;ARHGEF7;ARHGEF7;ARHGEF7;ARHGEF7	5'UTR;5'UTR;Body;Body;Body	OpenSea	-	1.67102	0.219183	2.62106e-14
	cg03546163	6	35654363	FKBP5;FKBP5;FKBP5;FKBP5	5'UTR;5'UTR;5'UTR;5'UTR	N_Shore	-	-1.16163	0.152372	2.62617e-14
	cg08785979	17	76260043	LOC100996291	Body	OpenSea	+	-3.08294	0.40444	2.64432e-14
	cg11086284	16	11600315			OpenSea	-	-2.00704	0.263328	2.66279e-14
	cg00382138	4	110723299	CFI;CFI	1stExon;5'UTR	OpenSea	+	-1.57277	0.206517	2.79219e-14
	cg09376613	10	102087334	PKD2L1;PKD2L1	Body;Body	OpenSea	+	1.94369	0.255222	2.7922e-14
	cg10058508	8	142243242	SLC45A4	Body	OpenSea	+	2.50561	0.32913	2.85409e-14
	cg01364674	1	24348512			OpenSea	+	3.11143	0.408809	2.89541e-14
	cg23964316	15	51358874	TNFAIP8L3	Body	OpenSea	+	3.20305	0.420877	2.90793e-14
	cg25922935	3	156747491	LEKR1	Body	OpenSea	+	1.61012	0.21162	2.95065e-14
	cg17457241	16	8814411	ABAT;ABAT;ABAT	TSS200;5'UTR;5'UTR	OpenSea	+	3.08846	0.405993	2.9811e-14
	cg25956106	10	47696803	ANTXRL	Body	OpenSea	-	1.40029	0.184144	3.04768e-14
	cg22792560	4	152446017	FAM160A1	5'UTR	OpenSea	+	1.48663	0.195536	3.08239e-14
	cg24002003	15	101668143			OpenSea	+	-2.28664	0.300854	3.13845e-14
	cg16318257	2	237423599			OpenSea	+	2.97726	0.391803	3.17787e-14
	cg02155295	10	116539621	LOC101927692	Body	OpenSea	-	-1.43428	0.188758	3.18666e-14
	cg03398461	5	156691755	CYFIP2;CYFIP2	TSS1500;TSS1500	N_Shore	+	2.78112	0.366021	3.19335e-14
	cg07728579	15	83475013	FSD2	TSS1500	N_Shelf	-	1.90566	0.250836	3.2184e-14
	cg00600661	5	13770768	DNAH5	Body	OpenSea	+	1.86033	0.244914	3.2529e-14
	cg13445748	17	57765455	CLTC;CLTC	Body;Body	OpenSea	+	2.80256	0.369077	3.31393e-14
	cg09197509	7	26414788			N_Shore	-	-1.16879	0.15402	3.44095e-14
	cg25739016	1	167638918	RCSD1	Body	OpenSea	+	2.46519	0.324909	3.4735e-14
	cg06316398	9	7961264			OpenSea	+	1.91596	0.252581	3.52141e-14
	cg06613198	17	73682776	SAP30BP;SAP30BP;SAP30BP;SAP30BP;SAP30BP	Body;Body;Body;Body;Body	OpenSea	+	-2.76532	0.364687	3.59834e-14
	cg00410753	16	68033859	DPEP2	TSS1500	OpenSea	-	3.1377	0.414096	3.75299e-14
	cg04847110	15	40620444			S_Shelf	+	-2.77619	0.366441	3.78579e-14
	cg19818308	14	75946745			OpenSea	-	1.76033	0.232383	3.81364e-14
	cg02451866	10	71251604	TSPAN15	Body	OpenSea	-	2.77005	0.365711	3.83445e-14
	cg21737354	10	71239238	TSPAN15	Body	OpenSea	-	2.46456	0.325446	3.88058e-14
	cg10213935	3	172238177	TNFSF10;TNFSF10;TNFSF10;TNFSF10	Body;Body;Body;Body	OpenSea	-	-1.84102	0.243193	3.96178e-14
	cg03699074	16	88849875	FAM38A	Body	N_Shore	+	-2.2063	0.291465	3.97677e-14
	cg12350057	14	23768690	PPP1R3E	3'UTR	N_Shore	-	2.15905	0.285256	4.00386e-14
	cg20803896	12	99006941			OpenSea	-	2.1006	0.277551	4.01775e-14
	cg22753522	11	95065896			OpenSea	-	1.84008	0.243129	4.01815e-14
	cg01739831	16	89922539	SPIRE2	Body	S_Shore	+	2.98339	0.394428	4.15904e-14
	cg09701102	11	67373083	NDUFV1;NDUFV1	TSS1500;TSS1500	N_Shore	-	2.94036	0.388884	4.24895e-14
	cg26562462	4	6929045	TBC1D14;TBC1D14	Body;Body	S_Shelf	+	-2.21392	0.293115	4.51553e-14
	cg19212470	15	62125540			OpenSea	-	2.56523	0.339701	4.57315e-14
	cg22699725	1	207242586	PFKFB2;PFKFB2	Body;Body	OpenSea	+	1.7285	0.229019	4.71643e-14
	cg18520851	5	115149189	CDO1	Body	N_Shelf	+	1.41621	0.187695	4.7936e-14
	cg05836030	4	8474861	TRMT44	Body	OpenSea	+	2.66109	0.352752	4.84817e-14
	cg07667906	14	106329752			N_Shelf	+	-1.20722	0.160063	4.91044e-14
	cg13711762	10	76598375	KAT6B;KAT6B;KAT6B	5'UTR;5'UTR;5'UTR	OpenSea	+	2.06334	0.273602	4.93754e-14
	cg02863397	11	13685878			N_Shelf	+	1.34416	0.178379	5.16823e-14
	cg25124205	6	125519976	TPD52L1;TPD52L1;TPD52L1;TPD52L1;TPD52L1;TPD52L1	5'UTR;5'UTR;Body;Body;Body;Body	OpenSea	-	1.22528	0.162616	5.1932e-14
	cg16612971	10	75686132			OpenSea	+	3.26801	0.433755	5.21564e-14
	cg23759710	2	42990957	OXER1	1stExon	OpenSea	+	3.35056	0.444865	5.31945e-14
	cg03012169	9	110495498			OpenSea	-	-2.07451	0.275523	5.41242e-14
	cg18871648	14	74227431	ELMSAN1;ELMSAN1	TSS1500;5'UTR	S_Shore	+	-2.17378	0.288969	5.70112e-14
	cg27638835	16	386373	AXIN1;AXIN1	Body;Body	OpenSea	-	1.59807	0.212613	5.97877e-14
	cg14786790	4	89766654	FAM13A	Body	OpenSea	+	1.89306	0.252018	6.19722e-14
	cg21019156	12	71930408	LGR5;LGR5;LGR5;LGR5	Body;Body;Body;Body	OpenSea	+	1.87533	0.249692	6.24669e-14
	cg18385689	1	226136936			OpenSea	+	2.47649	0.329811	6.33006e-14
	cg05721285	22	36844807			OpenSea	+	2.52437	0.336251	6.39815e-14
	cg19283354	17	41851905	DUSP3	Body	N_Shelf	+	-2.72441	0.362978	6.48141e-14
	cg13236370	17	36497241	GPR179	Body	OpenSea	-	3.14591	0.419193	6.53183e-14
	cg03665051	22	37569910			OpenSea	-	-2.66158	0.354854	6.7425e-14
	cg11693611	8	72832245	MSC-AS1;MSC-AS1	Body;Body	OpenSea	-	1.87921	0.250623	6.86513e-14
	cg18624512	6	151248413	MTHFD1L;MTHFD1L;MTHFD1L	Body;Body;Body	OpenSea	+	1.54733	0.206481	7.09452e-14
	cg17348029	2	72151487			OpenSea	+	-2.44991	0.326955	7.13109e-14
	cg05089897	21	38886664	DYRK1A;DYRK1A;DYRK1A;DYRK1A;DYRK1A	3'UTR;3'UTR;3'UTR;3'UTR;3'UTR	OpenSea	+	2.00112	0.267089	7.17456e-14
	cg02841972	2	10176151			OpenSea	+	-2.0321	0.271339	7.34793e-14
	cg17043875	8	82464471			OpenSea	+	2.51971	0.336597	7.53721e-14
	cg01471929	16	56443155	AMFR	Body	OpenSea	+	-1.69241	0.226083	7.54079e-14
	cg08625808	3	50379923	ZMYND10;ZMYND10	Body;Body	S_Shore	-	3.55541	0.475198	7.76192e-14
	cg23042221	3	197607577			OpenSea	-	1.39225	0.186135	7.88978e-14
	cg13638867	11	2241568			OpenSea	-	2.08014	0.278184	8.02405e-14
	cg11313708	19	54710867	RPS9	Body	N_Shore	-	-1.94422	0.260044	8.08769e-14
	cg19340575	14	22965682			OpenSea	+	3.63203	0.485799	8.09597e-14
	cg04647791	1	154464703	SHE	Body	OpenSea	-	2.13124	0.285177	8.28303e-14
	cg04393540	17	73966572	ACOX1;ACOX1;ACOX1	Body;Body;Body	OpenSea	-	1.49006	0.199444	8.42905e-14
	cg23473850	8	29223826			OpenSea	+	2.77411	0.37138	8.51424e-14
	cg22345623	9	125050297	MRRF;MRRF;MRRF	Body;Body;Body	OpenSea	-	1.5385	0.205975	8.54043e-14
	cg07957619	6	43595208	GTPBP2;GTPBP2	Body;TSS200	N_Shore	-	-2.87062	0.384385	8.62186e-14
	cg08077055	11	124594678			OpenSea	+	2.27097	0.304151	8.71982e-14
	cg27049094	2	75067716	HK2	Body	OpenSea	-	1.55931	0.208851	8.75039e-14
	cg14803240	6	80739515	TTK;TTK	Body;Body	OpenSea	+	2.37369	0.317961	8.80173e-14
	cg09398647	8	37417759			OpenSea	-	2.61814	0.350925	9.11904e-14
	cg05459163	14	92411904	FBLN5	Body	N_Shore	-	2.55446	0.342714	9.61802e-14
	cg26243277	12	57160673	HSD17B6	5'UTR	OpenSea	+	2.65659	0.356513	9.76781e-14
	cg05715377	3	72587447			OpenSea	-	3.14957	0.422932	1.0113e-13
	cg05099863	2	218937172	RUFY4;RUFY4	Body;Body	OpenSea	+	3.13228	0.420705	1.024e-13
	cg18519762	16	25226976	AQP8	TSS1500	OpenSea	+	1.53914	0.206765	1.03493e-13
	cg19951437	15	57753959	CGNL1;CGNL1	Body;Body	OpenSea	+	1.22414	0.164514	1.05819e-13
	cg16432835	14	34600502			OpenSea	-	2.17022	0.291697	1.06612e-13
	cg25114611	6	35696870	FKBP5;LOC285847	TSS1500;Body	S_Shore	-	-2.35051	0.315968	1.07345e-13
	cg02782634	17	57916643	TMEM49	Body	OpenSea	+	-1.72422	0.231825	1.0855e-13
	cg04162032	1	248902767	LOC646627;LOC646627	1stExon;3'UTR	OpenSea	+	2.12776	0.286302	1.13304e-13
	cg06991118	18	9117348	NDUFV2	Body	OpenSea	+	-1.48993	0.200505	1.14179e-13
	cg26499796	14	104263779	PPP1R13B	Body	OpenSea	-	2.2497	0.302836	1.15992e-13
	cg20460366	20	44934032			N_Shore	-	2.28261	0.307343	1.17639e-13
	cg07839457	16	57023022	NLRC5	TSS1500	N_Shore	-	-0.921675	0.124103	1.17835e-13
	cg06372654	7	128044655	IMPDH1;IMPDH1;IMPDH1;IMPDH1;IMPDH1;IMPDH1;IMPDH1	Body;Body;Body;Body;Body;Body;Body	N_Shore	-	-2.59975	0.350097	1.18627e-13
	cg02879453	16	50321818	ADCY7	TSS200	OpenSea	-	1.73183	0.23324	1.19233e-13
	cg01884891	12	116975346			OpenSea	+	-1.95082	0.262806	1.21117e-13
	cg09629679	3	125363375			OpenSea	+	-2.08755	0.281268	1.22152e-13
	cg15236907	6	5214971	LOC100129461;LYRM4;LYRM4;LYRM4;LYRM4;LYRM4	Body;Body;Body;Body;Body;Body	OpenSea	+	2.38405	0.321328	1.2453e-13
	cg12984893	10	134353627	INPP5A	Body	S_Shelf	+	-2.0169	0.27185	1.24709e-13
	cg17918753	7	151561094	PRKAG2	Body	OpenSea	-	2.19215	0.2957	1.30186e-13
	cg16500036	7	68983906			OpenSea	-	1.81296	0.244553	1.30264e-13
	cg10734781	8	19833012			OpenSea	+	1.31527	0.177426	1.30578e-13
	cg24418947	1	46836023			OpenSea	+	2.07694	0.28019	1.3097e-13
	cg06581979	4	55528547	KIT;KIT	Body;Body	S_Shelf	-	-1.90502	0.257002	1.31152e-13
	cg25761728	15	42989020	STARD9	Body	OpenSea	+	2.49131	0.336147	1.32228e-13
	cg03090254	1	238788400			OpenSea	-	-1.45205	0.196001	1.35192e-13
	cg07226581	9	37859354	DCAF10;DCAF10	Body;Body	OpenSea	-	1.23669	0.166943	1.35791e-13
	cg16176675	5	134786942	TIFAB	5'UTR	OpenSea	+	3.20111	0.432201	1.37104e-13
	cg02893324	2	174023965	ZAK;ZAK	Body;Body	OpenSea	+	-1.16138	0.156814	1.37549e-13
	cg11064521	15	69606134	PAQR5;PAQR5	5'UTR;TSS1500	OpenSea	+	3.63077	0.490617	1.43564e-13
	cg11523618	2	169944632	DHRS9;DHRS9;DHRS9;DHRS9	Body;Body;Body;Body	OpenSea	+	2.4831	0.335558	1.44082e-13
	cg21066748	19	46005805			N_Shelf	+	1.99592	0.269781	1.45863e-13
	cg22467671	9	20512810	MLLT3;MLLT3	Body;Body	OpenSea	-	-2.19418	0.296598	1.46384e-13
	cg03055671	3	172231528	TNFSF10	Body	OpenSea	+	-1.33706	0.180764	1.47597e-13
	cg00508575	12	90050967	ATP2B1;ATP2B1	TSS1500;TSS1500	OpenSea	-	2.17839	0.294568	1.49277e-13
	cg03800048	1	231476388	SPRTN;SPRTN;SPRTN	Body;Body;Body	S_Shelf	+	1.5575	0.210692	1.52546e-13
	cg21207090	10	119184482			OpenSea	-	2.11586	0.28626	1.53589e-13
	cg17100575	7	135368563	SLC13A4	Body	OpenSea	+	2.00155	0.270845	1.55178e-13
	cg24912565	1	155189890	GBAP1	Body	OpenSea	+	2.55099	0.345356	1.5929e-13
	cg00713460	10	75753377			OpenSea	-	1.85793	0.251578	1.61002e-13
	cg18736928	2	219303519	VIL1	Body	OpenSea	-	2.08973	0.282978	1.61407e-13
	cg01983725	1	227161799	CABC1	Body	N_Shore	+	-2.63672	0.357055	1.61566e-13
	cg04595884	17	58870064	BCAS3;BCAS3	Body;Body	OpenSea	-	1.74866	0.236867	1.64202e-13
	cg21888135	1	53758643	LRP8;LRP8;LRP8;LRP8	Body;Body;Body;Body	OpenSea	-	3.67854	0.498361	1.65683e-13
	cg04742194	22	32242661	DEPDC5;DEPDC5;DEPDC5;DEPDC5;DEPDC5	Body;Body;Body;Body;Body	OpenSea	+	2.90815	0.394177	1.70071e-13
	cg07830855	6	56524142	DST;DST;DST;DST	Body;Body;Body;Body	OpenSea	+	2.26048	0.306411	1.70722e-13
	cg26676765	16	4825134			OpenSea	-	-1.25229	0.169763	1.7145e-13
	cg07103415	16	67424843	TPPP3;TPPP3;TPPP3;TPPP3	Body;Body;ExonBnd;ExonBnd	N_Shelf	+	3.59934	0.488288	1.78472e-13
	cg12219307	4	15437727	C1QTNF7;C1QTNF7;C1QTNF7	Body;Body;Body	OpenSea	-	2.67792	0.363494	1.84135e-13
	cg27109588	3	128930686			OpenSea	+	-2.22327	0.301903	1.88269e-13
	cg25614701	17	38464730	RARA	TSS1500	OpenSea	-	-3.05144	0.414636	1.95231e-13
	cg16070035	5	96077898	CAST;CAST;CAST;CAST;CAST;CAST	TSS1500;Body;Body;Body;Body;Body	OpenSea	+	1.10126	0.149647	1.95605e-13
	cg16315329	3	50648706	CISH;MAPKAPK3;CISH	Body;TSS1500;5'UTR	N_Shore	-	-3.18678	0.43315	1.9833e-13
	cg12284518	11	64005787	VEGFB;VEGFB	Body;3'UTR	N_Shelf	-	2.56436	0.34867	2.02097e-13
	cg16204414	3	10325494	C3orf42	TSS1500	OpenSea	+	-1.46557	0.19938	2.08307e-13
	cg07195105	12	51686117	BIN2;BIN2;BIN2;BIN2;BIN2;BIN2;BIN2;BIN2	ExonBnd;ExonBnd;ExonBnd;ExonBnd;Body;Body;Body;Body	OpenSea	+	1.99939	0.272017	2.08861e-13
	cg02755089	1	114401259	PTPN22;PTPN22;PTPN22;PTPN22;AP4B1-AS1;AP4B1-AS1	Body;Body;Body;Body;Body;Body	OpenSea	-	2.91978	0.397357	2.12415e-13
	cg07536453	11	71781471	NUMA1;NUMA1;NUMA1	Body;5'UTR;5'UTR	OpenSea	-	3.7248	0.506938	2.12992e-13
	cg00177203	1	149901142	MTMR11;MTMR11;SF3B4	Body;Body;TSS1500	S_Shore	-	3.19223	0.434461	2.13101e-13
	cg02004171	15	65580053	PARP16	TSS1500	S_Shore	-	2.78912	0.37961	2.13447e-13
	cg09273716	20	35494835			S_Shelf	+	2.51941	0.343027	2.17817e-13
	cg22178367	15	81156076	CEMIP;CEMIP;CEMIP	5'UTR;5'UTR;5'UTR	OpenSea	+	2.021	0.275274	2.22511e-13
	cg15863211	3	58185721	DNASE1L3;DNASE1L3	Body;Body	OpenSea	+	2.483	0.338249	2.24231e-13
	cg18678177	2	232159611	ARMC9;ARMC9;ARMC9	Body;Body;Body	OpenSea	-	2.21425	0.302052	2.41607e-13
	cg08760796	16	1539062	PTX4	TSS1500	S_Shore	-	2.08198	0.284081	2.45029e-13
	cg01153613	6	139928856			OpenSea	-	1.94425	0.265576	2.59888e-13
	cg22280254	10	80760839	ZMIZ1-AS1;ZMIZ1-AS1;ZMIZ1-AS1	Body;Body;Body	OpenSea	-	-3.37377	0.460903	2.61773e-13
	cg08894561	17	76347977			N_Shore	+	-2.25857	0.308567	2.62485e-13
	cg27142757	1	150573467			OpenSea	-	-1.5674	0.214157	2.63655e-13
	cg16795184	16	56777257	NUP93	5'UTR	OpenSea	+	2.49411	0.34103	2.74615e-13
	cg01149959	11	110210618			OpenSea	-	1.46648	0.200537	2.75973e-13
	cg24452200	12	25612633			OpenSea	-	1.99861	0.273409	2.81839e-13
	cg03869242	12	29323970	FAR2	5'UTR	OpenSea	+	-2.15381	0.294721	2.85973e-13
	cg17066010	10	104392124	SUFU	3'UTR	OpenSea	-	3.1573	0.432317	2.96272e-13
	cg05832823	13	75859662	TBC1D4	3'UTR	OpenSea	-	2.1238	0.290821	2.97277e-13
	cg06826760	1	193076307	GLRX2	TSS1500	S_Shore	+	2.2921	0.313969	3.02503e-13
	cg12187255	2	219010194			OpenSea	+	-2.75918	0.378028	3.05903e-13
	cg12593397	2	102957280	IL1RL1;IL1RL1;IL1RL1;IL1RL1;IL1RL1;IL1RL1;IL1RL1;IL1RL1	ExonBnd;ExonBnd;ExonBnd;ExonBnd;Body;Body;Body;Body	OpenSea	+	2.0734	0.284354	3.22765e-13
	cg08051604	14	101309386	MEG3;MEG3;MEG3	Body;Body;Body	OpenSea	+	1.934	0.265348	3.30256e-13
	cg11155434	11	128358527	ETS1;ETS1;ETS1	Body;Body;Body	OpenSea	+	-2.07799	0.285349	3.45934e-13
	cg20348000	10	88615964	BMPR1A	5'UTR	OpenSea	-	1.48808	0.204347	3.46273e-13
	cg14435871	1	85696298			OpenSea	+	1.76881	0.242955	3.50686e-13
	cg07793033	16	85256423			OpenSea	+	2.08393	0.286347	3.57906e-13
	cg09390962	7	137355506	DGKI	Body	OpenSea	-	2.90056	0.398651	3.62461e-13
	cg18404213	10	104563029	WBP1L;WBP1L	Body;Body	OpenSea	+	-2.73043	0.375399	3.6931e-13
	cg04356542	22	23263915			OpenSea	+	2.93126	0.403039	3.70691e-13
	cg05465459	4	99449019	TSPAN5	Body	OpenSea	+	1.38115	0.19	3.80894e-13
	cg21405001	14	106367118			OpenSea	-	-1.93165	0.265743	3.81897e-13
	cg22304262	19	47287778	SLC1A5;SLC1A5;SLC1A5	Body;5'UTR;Body	N_Shelf	+	-1.66281	0.228844	3.89667e-13
	cg01218012	13	50772687	DLEU1	Body	OpenSea	+	-2.53881	0.34949	3.94833e-13
	cg10055680	1	61352854			OpenSea	+	1.93988	0.267098	3.99306e-13
	cg03295019	17	27477644	MYO18A;MYO18A	Body;Body	OpenSea	-	2.80266	0.386051	4.08183e-13
	cg05671603	12	26424987			OpenSea	-	-1.73485	0.239121	4.22578e-13
	cg05187279	17	67363746			OpenSea	-	1.38149	0.19044	4.25496e-13
	cg02464519	15	41158367			OpenSea	-	-1.76015	0.24266	4.27478e-13
	cg15037126	15	75221364	COX5A	Body	OpenSea	-	2.20046	0.303408	4.30864e-13
	cg10991454	2	30834674	LCLAT1;LCLAT1	Body;Body	OpenSea	+	2.41985	0.333738	4.36354e-13
	cg26680989	16	85560739			OpenSea	+	2.75533	0.380157	4.4568e-13
	cg01444621	7	8299329	ICA1;ICA1;ICA1;ICA1	5'UTR;5'UTR;5'UTR;5'UTR	N_Shore	+	2.00088	0.27607	4.46232e-13
	cg01863731	18	60810665	BCL2	Body	OpenSea	+	2.59518	0.358186	4.5405e-13
	cg11847601	16	57180054	CPNE2	Body	OpenSea	+	3.54857	0.489803	4.55611e-13
	cg24859433	6	30720203			OpenSea	-	-2.4117	0.332961	4.61318e-13
	cg22690339	6	38249061	BTBD9;BTBD9;BTBD9	Body;Body;Body	OpenSea	+	1.62189	0.223971	4.67107e-13
	cg09876440	3	10325981	GHRLOS;GHRLOS;GHRLOS;C3orf42;GHRLOS	TSS1500;TSS1500;TSS1500;TSS200;TSS1500	OpenSea	+	-1.21684	0.168038	4.67154e-13
	cg20088478	1	180984104	STX6;STX6	Body;5'UTR	OpenSea	-	2.15293	0.297375	4.73044e-13
	cg23234634	11	14639610	PSMA1	5'UTR	OpenSea	-	1.59926	0.220907	4.73948e-13
	cg11483368	15	69104769	ANP32A	Body	OpenSea	-	2.28226	0.315286	4.76774e-13
	cg19543782	10	35775490	CCNY;CCNY;CCNY;CCNY;CCNY	Body;Body;5'UTR;Body;Body	OpenSea	+	2.37261	0.327846	4.82852e-13
	cg27662789	12	43666281			OpenSea	+	1.08739	0.150312	4.92654e-13
	cg01765641	3	17781888	TBC1D5;TBC1D5;TBC1D5	1stExon;5'UTR;5'UTR	N_Shore	-	1.72087	0.23805	5.11862e-13
	cg18460466	1	154164430	TPM3;TPM3	Body;1stExon	OpenSea	-	3.1304	0.433172	5.20726e-13
	cg01289480	15	31660036	KLF13;KLF13	Body;Body	OpenSea	+	2.87617	0.397994	5.20749e-13
	cg09409865	20	33169887	PIGU	Body	OpenSea	-	-2.11399	0.292972	5.64563e-13
	cg08323023	6	149556901	TAB2	Body	OpenSea	-	2.63381	0.365075	5.69703e-13
	cg05241732	14	23858666	MYH6;MIR208A	Body;TSS1500	N_Shore	-	2.44988	0.339594	5.70957e-13
	cg24528574	1	52110450	OSBPL9;OSBPL9;OSBPL9;OSBPL9;OSBPL9	Body;Body;Body;Body;Body	OpenSea	-	-2.61187	0.362051	5.71063e-13
	cg23752007	7	37429500	ELMO1	5'UTR	OpenSea	-	1.79814	0.249541	6.06856e-13
	cg25616160	17	39655863			OpenSea	+	2.53611	0.352047	6.15297e-13
	cg05660634	15	38965109			OpenSea	-	1.53539	0.213267	6.36082e-13
	cg00221271	11	85912347			OpenSea	+	2.51735	0.349706	6.40069e-13
	cg17321267	19	5669909			OpenSea	+	1.44744	0.201093	6.43028e-13
	cg25607025	2	8333768	LINC00299	Body	OpenSea	-	2.98818	0.415453	6.68289e-13
	cg09663430	22	18251942	BID;BID;BID;BID;BID;BID;BID	5'UTR;5'UTR;5'UTR;5'UTR;5'UTR;5'UTR;Body	OpenSea	+	2.27304	0.316044	6.70341e-13
	cg00507757	12	56685332	CS	Body	OpenSea	-	3.15483	0.438731	6.77066e-13
	cg24337090	11	11578126	GALNT18	Body	OpenSea	-	1.25796	0.174942	6.77252e-13
	cg27657119	6	107143233			OpenSea	-	1.45932	0.203034	6.93252e-13
	cg08459437	7	137580178	CREB3L2	Body	OpenSea	+	1.43275	0.199352	6.95985e-13
	cg12158889	2	84663044	SUCLG1	Body	OpenSea	-	2.03598	0.283399	7.10807e-13
	cg09230870	17	61216274	TANC2	Body	OpenSea	-	2.13191	0.296856	7.23813e-13
	cg23055674	7	99954284	PILRB;PILRB;PILRB	5'UTR;TSS1500;5'UTR	OpenSea	+	3.7881	0.527569	7.30996e-13
	cg03172765	2	232034629	PSMD1	Body	OpenSea	-	2.51482	0.350276	7.34993e-13
	cg23580000	16	50322156	ADCY7	1stExon	OpenSea	+	2.07	0.288353	7.3962e-13
	cg02161942	17	41038747	LINC00671	Body	OpenSea	-	2.27147	0.316589	7.60672e-13
	cg13215646	20	47887476	ZNFX1	Body	OpenSea	-	-2.79313	0.389428	7.74299e-13
	cg01935992	17	76408791	PGS1;PGS1;PGS1;PGS1	Body;Body;Body;Body	OpenSea	-	-2.56768	0.358006	7.75533e-13
	cg20930793	14	31872220	HEATR5A	5'UTR	OpenSea	-	1.99039	0.277648	7.95169e-13
	cg15112006	12	93568577			OpenSea	-	2.65376	0.370206	7.97531e-13
	cg21042285	13	23954979	SACS	Body	OpenSea	+	2.25712	0.315009	8.15466e-13
	cg20366862	3	47098794	SETD2	Body	OpenSea	+	2.30844	0.322329	8.36563e-13
	cg12553378	12	105038708	CHST11;CHST11	Body;Body	OpenSea	-	2.59639	0.362562	8.39705e-13
	cg22748815	7	99965437	PILRB;PILRB;PILRB	3'UTR;3'UTR;3'UTR	OpenSea	+	2.18858	0.305625	8.41164e-13
	cg07049121	12	50373783			OpenSea	-	2.07293	0.2895	8.45089e-13
	cg10093121	17	1335117	CRK;CRK	Body;Body	OpenSea	+	1.14596	0.160058	8.49588e-13
	cg26690891	2	150294943	LYPD6;LYPD6	Body;Body	OpenSea	-	1.66292	0.232319	8.60364e-13
	cg22103219	7	101934892	SH2B2	Body	N_Shore	-	-1.76123	0.24606	8.61567e-13
	cg09643316	1	116821033			OpenSea	+	1.96252	0.274193	8.63223e-13
	cg17438167	2	160601669	MARCH7;MARCH7;MARCH7;MARCH7	Body;Body;Body;Body	OpenSea	+	1.37059	0.191496	8.64356e-13
	cg18680181	14	35629311	KIAA0391	Body	OpenSea	-	-1.34836	0.188408	8.68415e-13
	cg11795114	1	112052280	TMIGD3;TMIGD3	Body;Body	OpenSea	-	-2.88008	0.402559	8.82354e-13
	cg13186242	14	106358806			OpenSea	-	-1.93857	0.270973	8.84448e-13
	cg26626704	6	154627857	IPCEF1;IPCEF1;IPCEF1	5'UTR;5'UTR;5'UTR	OpenSea	+	2.905	0.406139	8.93294e-13
	cg26581729	9	139939792	NPDC1	Body	Island	+	-1.90192	0.265959	9.03308e-13
	cg03104820	20	8435207	PLCB1;PLCB1	Body;Body	OpenSea	+	-3.47617	0.486143	9.07822e-13
	cg04897607	18	53243669	TCF4;TCF4;TCF4;TCF4;TCF4;TCF4;TCF4	Body;Body;Body;Body;Body;Body;Body	OpenSea	+	-1.0028	0.140248	9.0959e-13
	cg14871770	10	98418379	PIK3AP1	Body	OpenSea	-	-2.88442	0.40341	9.10631e-13
	cg22418084	6	73623666	KCNQ5;KCNQ5;KCNQ5;KCNQ5;KCNQ5	Body;Body;Body;Body;Body	OpenSea	+	2.4173	0.338208	9.28609e-13
	cg15370819	19	54379397	MYADM;MYADM;MYADM;MYADM;MYADM;MYADM;MYADM;MYADM;MYADM;MYADM;MYADM;MYADM	3'UTR;3'UTR;3'UTR;3'UTR;3'UTR;3'UTR;3'UTR;3'UTR;3'UTR;3'UTR;3'UTR;3'UTR	S_Shore	+	2.25539	0.315557	9.29147e-13
	cg05778424	17	55169508	AKAP1	5'UTR	OpenSea	+	2.27117	0.318041	9.71738e-13
	cg15650719	16	50321812	ADCY7;ADCY7;ADCY7	TSS200;ExonBnd;5'UTR	OpenSea	-	2.10277	0.294461	9.71979e-13
	cg01562302	14	23250488	SLC7A7;SLC7A7;SLC7A7	Body;Body;Body	OpenSea	-	2.97184	0.416204	9.7724e-13
	cg19285358	15	74928240	EDC3;EDC3;EDC3	Body;Body;Body	OpenSea	-	4.22011	0.59115	9.88119e-13
	cg17782974	10	104406990	TRIM8	Body	S_Shelf	-	1.61564	0.226334	9.91962e-13
	cg00073181	1	223308337	TLR5	5'UTR	OpenSea	+	-1.65995	0.232555	9.9479e-13
	cg12458003	1	204960826	NFASC;NFASC;NFASC;NFASC	Body;Body;Body;Body	OpenSea	-	1.72418	0.241569	9.98079e-13
	cg27209729	11	64428925	NRXN2;NRXN2	Body;Body	S_Shore	+	-1.36819	0.191817	1.03232e-12
	cg09071662	10	102086495	PKD2L1;PKD2L1	Body;Body	OpenSea	+	2.09281	0.293442	1.03861e-12
	cg02369635	20	52731902			OpenSea	-	2.2806	0.319944	1.06777e-12
	cg18759809	10	30598335			OpenSea	-	2.72728	0.382706	1.08184e-12
	cg16158874	19	46095562	GPR4	5'UTR	S_Shore	+	2.76659	0.388248	1.08559e-12
	cg22387784	12	14996149	ART4;ART4	1stExon;5'UTR	OpenSea	-	2.32967	0.327002	1.09739e-12
	cg03109401	1	15983114	DDI2;DDI2	ExonBnd;Body	OpenSea	-	1.84859	0.259532	1.10967e-12
	cg07069844	19	1617027	TCF3;TCF3	Body;Body	S_Shore	+	3.40899	0.478686	1.11956e-12
	cg26282731	4	148939288	ARHGAP10	Body	OpenSea	+	1.90045	0.266933	1.1358e-12
	cg18802138	16	85981780			Island	-	3.14889	0.442358	1.1454e-12
	cg16691087	20	20036684	C20orf26;CRNKL1;CRNKL1;C20orf26	5'UTR;5'UTR;1stExon;TSS1500	S_Shelf	+	1.29392	0.181792	1.15232e-12
	cg03313849	18	53184499	TCF4;TCF4;TCF4;TCF4;TCF4;TCF4;TCF4	Body;Body;Body;Body;Body;Body;Body	OpenSea	+	-2.20442	0.309717	1.15275e-12
	cg09619732	10	104392151	SUFU	3'UTR	OpenSea	+	2.48778	0.349539	1.1544e-12
	cg16956116	6	82456876	FAM46A	3'UTR	OpenSea	+	1.97074	0.277171	1.21554e-12
	cg09007354	1	54100163	GLIS1	5'UTR	OpenSea	+	3.04729	0.42859	1.21679e-12
	cg22529607	15	85643136	PDE8A;PDE8A;PDE8A	Body;Body;Body	OpenSea	+	1.31023	0.1843	1.22434e-12
	cg19679801	5	145422431	SH3RF2	Body	OpenSea	-	-1.43818	0.202345	1.23896e-12
	cg08813944	17	71258589	CPSF4L	TSS1500	OpenSea	+	1.812	0.254949	1.24099e-12
	cg09777883	11	112093696			N_Shelf	+	2.06008	0.289921	1.25589e-12
	cg06027542	8	131445333	ASAP1;ASAP1	5'UTR;5'UTR	OpenSea	+	3.80107	0.534968	1.25978e-12
	cg00856993	1	61953301			OpenSea	+	1.94237	0.273372	1.2598e-12
	cg22875533	1	246691300			OpenSea	-	1.89764	0.267091	1.26322e-12
	cg22283451	8	126680821			OpenSea	-	1.66981	0.235109	1.28678e-12
	cg12765327	14	106363856			OpenSea	-	-1.99538	0.280993	1.29712e-12
	cg16332119	3	48259336			OpenSea	-	-2.75667	0.388289	1.31258e-12
	cg00573079	10	114292138	VTI1A	Body	OpenSea	+	2.34028	0.329672	1.31942e-12
	cg21389750	9	123869283	CNTRL	Body	OpenSea	+	2.57799	0.363169	1.32149e-12
	cg23197073	2	240231055	HDAC4	Body	OpenSea	-	2.4439	0.344416	1.34844e-12
	cg24872431	16	85016361	ZDHHC7;ZDHHC7	Body;Body	OpenSea	+	1.65524	0.233272	1.34918e-12
	cg02335576	1	49338938	AGBL4	Body	OpenSea	-	2.27909	0.321242	1.35978e-12
	cg19750024	8	22068189	BMP1;BMP1	Body;Body	OpenSea	-	-1.84473	0.260094	1.38022e-12
	cg04564805	2	74930782			OpenSea	-	-1.63621	0.230705	1.38372e-12
	cg26867370	13	100262973	CLYBL	Body	S_Shelf	+	2.81421	0.396837	1.38992e-12
	cg20301125	5	130975565			OpenSea	+	1.58291	0.22323	1.39626e-12
	cg25782293	7	158221401	PTPRN2;PTPRN2;PTPRN2	Body;Body;Body	S_Shore	+	2.12356	0.299686	1.44769e-12
	cg05726450	17	8771947	PIK3R6;PIK3R6;PIK3R6	TSS1500;TSS1500;TSS1500	OpenSea	+	2.2215	0.313582	1.46506e-12
	cg07960624	8	119208486	SAMD12	3'UTR	OpenSea	-	-1.40816	0.198817	1.48176e-12
	cg05411749	7	37772436			OpenSea	+	2.11132	0.298118	1.48724e-12
	cg05851482	16	392723	AXIN1;AXIN1	Body;Body	OpenSea	+	2.22801	0.314685	1.50956e-12
	cg07512993	16	66582592	TK2	Body	N_Shore	-	2.62946	0.371528	1.53919e-12
	cg06581702	5	7881372	MTRR;MTRR	Body;Body	OpenSea	-	-1.6127	0.227946	1.56673e-12
	cg03029755	17	76265444			OpenSea	-	-2.74951	0.38874	1.58996e-12
	cg12670943	22	43006541	POLDIP3;POLDIP3	Body;Body	N_Shelf	-	2.53098	0.35804	1.63546e-12
	cg20673358	3	55020495	CACNA2D3	Body	OpenSea	-	1.7266	0.244285	1.64729e-12
	cg18342866	1	114468988			N_Shelf	-	1.84173	0.260629	1.66517e-12
	cg04809899	2	223824915			OpenSea	-	2.15898	0.305578	1.67979e-12
	cg16711686	11	123349709			OpenSea	+	2.93276	0.415155	1.69178e-12
	cg17077319	3	149886667			OpenSea	-	1.08321	0.153345	1.69625e-12
	cg18734877	8	27297419	PTK2B;PTK2B;PTK2B;PTK2B	Body;Body;Body;Body	OpenSea	-	-2.18318	0.309098	1.70586e-12
	cg11866539	2	135033075	MGAT5	Body	OpenSea	+	1.84856	0.26173	1.70891e-12
	cg11571108	14	24863662			OpenSea	+	1.90092	0.269168	1.71664e-12
	cg20058599	10	101836831	CPN1	Body	OpenSea	-	2.50443	0.354734	1.74379e-12
	cg11262012	9	133473888	FUBP3	Body	OpenSea	+	-1.83038	0.259446	1.80851e-12
	cg15953711	1	59392783			OpenSea	+	2.94382	0.417378	1.83223e-12
	cg24160243	6	167185027	RPS6KA2	Body	OpenSea	+	1.47828	0.209619	1.84403e-12
	cg05538032	21	43681915	ABCG1;ABCG1;ABCG1;ABCG1;ABCG1;ABCG1	Body;Body;Body;Body;Body;Body	OpenSea	+	1.98606	0.281633	1.84787e-12
	cg10967866	10	134362164	INPP5A	Body	S_Shore	+	1.6997	0.241044	1.85481e-12
	cg05472536	17	73687477	SAP30BP;SAP30BP;SAP30BP;SAP30BP;SAP30BP	Body;Body;Body;Body;Body	OpenSea	-	-1.85271	0.262752	1.85802e-12
	cg17588094	8	128755270			S_Shelf	-	-2.21033	0.313508	1.86913e-12
	cg02059519	9	137250935	RXRA	Body	N_Shore	+	2.0371	0.288942	1.87089e-12
	cg01279908	1	58326034	DAB1-AS1;DAB1-AS1;DAB1-AS1;DAB1-AS1;DAB1	TSS200;TSS200;TSS200;TSS200;5'UTR	OpenSea	+	1.6455	0.233423	1.88149e-12
	cg19025212	5	9057931	SEMA5A	Body	OpenSea	-	1.76684	0.25066	1.89062e-12
	cg17467487	9	94714498			S_Shore	-	-1.89125	0.268325	1.89588e-12
	cg15143938	17	58309046	SCARNA20;USP32	TSS200;Body	OpenSea	+	1.61746	0.229509	1.90773e-12
	cg03699843	16	50701064	SNX20;SNX20	3'UTR;3'UTR	OpenSea	-	-3.1844	0.45191	1.92072e-12
	cg23236366	1	201777257	NAV1;MIR1231;NAV1	Body;TSS1500;Body	OpenSea	+	2.50947	0.356172	1.93242e-12
	cg20684783	14	75798448			OpenSea	+	1.87517	0.266152	1.93537e-12
	cg00520612	3	101406543	RPL24	TSS1500	S_Shore	+	2.1306	0.302646	2.01423e-12
	cg25417988	2	99280314	MGAT4A;MGAT4A	TSS1500;Body	OpenSea	+	1.58191	0.224714	2.01774e-12
	cg01145119	8	144441955			Island	+	1.48488	0.210984	2.04359e-12
	cg19717919	15	34189149	AVEN	Body	OpenSea	+	-1.50668	0.21413	2.06658e-12
	cg17968214	1	207135517	FCAMR;FCAMR;FCAMR	Body;Body;Body	OpenSea	+	1.79589	0.255318	2.10176e-12
	cg01481503	1	40515642	CAP1;CAP1	5'UTR;5'UTR	OpenSea	-	4.31894	0.614242	2.14143e-12
	cg00622905	9	137283224	RXRA;RXRA	5'UTR;Body	OpenSea	+	-2.33147	0.331639	2.15963e-12
	cg09805347	2	105216370			OpenSea	+	-2.00922	0.285807	2.16181e-12
	cg21925598	18	61112193			OpenSea	-	1.81688	0.25847	2.1712e-12
	cg24111241	14	106360374			OpenSea	-	-1.97923	0.281594	2.18286e-12
	cg14229317	21	36508745			OpenSea	-	1.31681	0.187351	2.18377e-12
	cg21693532	4	40603504	RBM47	5'UTR	OpenSea	-	-2.9498	0.419792	2.21176e-12
	cg21727145	15	101458127	LRRK1	TSS1500	N_Shore	+	2.71743	0.386729	2.21326e-12
	cg07292495	14	106360438			OpenSea	-	-2.10982	0.300258	2.21342e-12
	cg18275138	15	78835700	PSMA4;PSMA4;PSMA4	5'UTR;Body;Body	S_Shelf	-	2.43067	0.34598	2.23269e-12
	cg25132241	14	92396859	FBLN5	Body	OpenSea	-	2.76995	0.394419	2.27479e-12
	cg20313873	10	101436820	ENTPD7	Body	OpenSea	+	1.99277	0.283827	2.30415e-12
	cg02097604	17	17750910	TOM1L2;TOM1L2	3'UTR;3'UTR	OpenSea	+	-2.23774	0.318724	2.30611e-12
	cg10168639	4	185315995	IRF2	Body	OpenSea	-	1.70907	0.243517	2.35025e-12
	cg11032810	4	141057042	MAML3	Body	OpenSea	-	-2.76487	0.394049	2.37914e-12
	cg01959650	7	107594481	LAMB1	Body	OpenSea	+	2.04938	0.292098	2.38749e-12
	cg03466342	12	52753899	KRT85	3'UTR	OpenSea	+	1.96214	0.279684	2.39629e-12
	cg12620005	1	51779655	TTC39A;TTC39A	Body;Body	OpenSea	+	-2.5589	0.364863	2.43534e-12
	cg15051432	3	99929690			OpenSea	+	-1.97478	0.281714	2.49534e-12
	cg07333314	19	1133683	SBNO2;SBNO2	TSS1500;Body	OpenSea	+	-1.47027	0.209743	2.49593e-12
	cg22775635	6	6851367			OpenSea	+	2.53748	0.36201	2.50363e-12
	cg24726852	1	78313327	FAM73A;FAM73A	Body;Body	OpenSea	+	1.36744	0.195117	2.52373e-12
	cg08658594	12	11062035	TAS2R13;TAS2R13;PRR4;PRH1	5'UTR;1stExon;Body;5'UTR	OpenSea	-	1.91818	0.273812	2.57469e-12
	cg18589209	20	48367340			OpenSea	-	2.86468	0.408932	2.57856e-12
	cg15452182	1	170502937	LOC101928650;GORAB;GORAB;GORAB	TSS1500;Body;Body;Body	OpenSea	-	1.51678	0.216545	2.5941e-12
	cg20573211	6	108088001	SCML4;SCML4	Body;5'UTR	OpenSea	-	3.46658	0.494988	2.61388e-12
	cg09331334	7	55605423	VOPP1;VOPP1;VOPP1;VOPP1	TSS200;Body;Body;Body	OpenSea	-	3.32439	0.474724	2.62449e-12
	cg20361768	3	156819083	LINC00880	Body	OpenSea	-	-1.49771	0.213881	2.62913e-12
	cg19001023	14	105899307	MTA1	Body	OpenSea	-	2.43497	0.347807	2.65948e-12
	cg24059107	18	43416329	SIGLEC15	Body	N_Shore	-	2.83252	0.404603	2.66339e-12
	cg12589140	12	111655377	CUX2	Body	OpenSea	-	1.46546	0.209359	2.68183e-12
	cg12685166	2	175455876	WIPF1;WIPF1	5'UTR;5'UTR	OpenSea	+	1.88717	0.2697	2.72946e-12
	cg16780461	18	689054	ENOSF1;ENOSF1;ENOSF1	Body;Body;Body	OpenSea	-	-2.46663	0.352525	2.73427e-12
	cg11626153	3	141456305	RNF7;RNF7	TSS1500;TSS1500	N_Shore	-	1.46752	0.209777	2.76149e-12
	cg20788426	2	219194421	PNKD;CATIP-AS2;PNKD	Body;Body;Body	OpenSea	+	-2.04277	0.292054	2.78441e-12
	cg18897025	5	110413671	TSLP;TSLP	3'UTR;3'UTR	OpenSea	+	-1.82954	0.261577	2.7886e-12
	cg24026299	10	13387206	SEPHS1;SEPHS1;SEPHS1	5'UTR;5'UTR;5'UTR	OpenSea	-	2.1273	0.304164	2.79533e-12
	cg26291283	1	160296792	COPA;COPA	Body;Body	OpenSea	+	1.66161	0.237586	2.799e-12
	cg02094351	8	101966749	YWHAZ	TSS1500	S_Shore	-	1.91082	0.273262	2.82088e-12
	cg04286158	3	140732678			OpenSea	-	1.78047	0.254637	2.83021e-12
	cg07814555	11	86127683	CCDC81;CCDC81	Body;Body	OpenSea	+	2.75894	0.394674	2.86554e-12
	cg20169746	6	166615934			OpenSea	+	2.69035	0.384891	2.87611e-12
	cg25763898	2	102092013	RFX8	TSS1500	S_Shore	-	-1.71191	0.24496	2.90423e-12
	cg21684640	7	33843957			OpenSea	-	1.9313	0.276385	2.92116e-12
	cg12257439	2	97360893	FER1L5;FER1L5	Body;TSS1500	OpenSea	+	3.26006	0.466556	2.92561e-12
	cg03751718	6	109654191			OpenSea	-	1.95463	0.279749	2.9343e-12
	cg25325512	6	37142220	PIM1	3'UTR	S_Shelf	-	-1.4392	0.205996	2.94593e-12
	cg26859083	3	55002054	LRTM1;CACNA2D3	TSS1500;Body	OpenSea	-	1.19513	0.171116	2.99182e-12
	cg13876222	9	139399348	NOTCH1	Body	Island	-	1.66609	0.23856	3.00033e-12
	cg14162417	1	226315857			OpenSea	+	-1.95057	0.279359	3.03622e-12
	cg08289567	4	129307231			OpenSea	+	1.62981	0.233433	3.04442e-12
	cg19390658	7	30636176	GARS	Body	S_Shore	+	-0.981423	0.140573	3.05084e-12
	cg14722458	2	214090787			OpenSea	+	1.69285	0.242518	3.07883e-12
	cg25667998	19	56705433	ZSCAN5B	TSS1500	N_Shelf	-	2.1343	0.305826	3.11222e-12
	cg11292438	16	67424867	TPPP3;TPPP3	Body;Body	N_Shelf	+	3.1458	0.450784	3.11839e-12
	cg16625765	16	29838413	MVP;MVP	5'UTR;5'UTR	OpenSea	+	2.00715	0.287694	3.15933e-12
	cg22985172	6	151258337	MTHFD1L	Body	OpenSea	+	1.28278	0.18387	3.16208e-12
	cg18194850	3	67699305	SUCLG2	Body	OpenSea	+	1.36106	0.195113	3.18038e-12
	cg22908922	14	105855008	PACS2;PACS2	Body;Body	S_Shelf	+	2.26249	0.324361	3.19225e-12
	cg09255272	5	40735651	TTC33	Body	OpenSea	+	2.70782	0.388285	3.22474e-12
	cg14482991	14	76164424	TTLL5	Body	OpenSea	+	2.41689	0.346622	3.24932e-12
	cg27286626	18	27076346			OpenSea	+	1.1061	0.15864	3.2568e-12
	cg04146041	12	53853849	PCBP2;PCBP2;PCBP2;PCBP2;PCBP2;PCBP2;PCBP2	Body;Body;Body;Body;Body;Body;Body	OpenSea	-	2.12403	0.304663	3.27182e-12
	cg09165856	1	21291806	EIF4G3;EIF4G3;EIF4G3;EIF4G3	Body;Body;Body;Body	OpenSea	-	2.16334	0.310305	3.27351e-12
	cg03070999	12	6745630	LPAR5	TSS1500	OpenSea	-	3.0687	0.44022	3.29277e-12
	cg09439276	16	66554515	TK2;TK2;TK2;TK2;TK2;TK2;TK2;TK2	Body;Body;Body;Body;Body;Body;Body;Body	OpenSea	+	2.45036	0.351523	3.29589e-12
	cg16739178	16	85470674			OpenSea	-	2.3794	0.341377	3.31228e-12
	cg13958199	9	127018815	NEK6;NEK6;NEK6	TSS1500;TSS1500;TSS1500	N_Shore	-	2.90535	0.416925	3.34734e-12
	cg01334597	4	4923774	LOC101928306	Body	OpenSea	-	1.91919	0.275413	3.35005e-12
	cg23722790	1	67467602	SLC35D1	3'UTR	OpenSea	-	2.25464	0.323611	3.38089e-12
	cg15373972	19	11219638	LDLR;LDLR;LDLR;LDLR;LDLR	Body;Body;Body;Body;Body	S_Shelf	+	2.0706	0.297213	3.39023e-12
	cg03258567	10	113901328			OpenSea	-	-1.57356	0.225987	3.47855e-12
	cg17237086	22	40814966	MKL1	Body	Island	+	2.72095	0.39077	3.47961e-12
	cg27231581	15	68602972	ITGA11	Body	OpenSea	-	2.78225	0.399646	3.51086e-12
	cg03860038	10	134231517			OpenSea	-	1.86957	0.268654	3.5796e-12
	cg18283844	1	114495894	HIPK1;HIPK1;HIPK1;HIPK1	Body;Body;Body;TSS1500	OpenSea	+	1.88645	0.271118	3.60458e-12
	cg09060241	2	25598865			N_Shore	+	2.24567	0.322795	3.63296e-12
	cg20775254	2	95940705	PROM2;PROM2;PROM2	Body;Body;Body	OpenSea	-	-2.19825	0.315982	3.63444e-12
	cg02246876	14	23586582	CEBPE	3'UTR	OpenSea	+	2.35113	0.337994	3.65404e-12
	cg18271914	4	39482373	LOC401127	Body	S_Shore	-	2.54869	0.366408	3.66093e-12
	cg06721435	17	1116358			OpenSea	-	2.20545	0.317179	3.72666e-12
	cg03523676	14	24540235	CPNE6	TSS1500	OpenSea	+	2.15279	0.309659	3.75843e-12
	cg00510149	11	10674966	MRVI1;MRVI1;MRVI1;MRVI1	5'UTR;TSS1500;5'UTR;5'UTR	OpenSea	-	2.18633	0.314532	3.78706e-12
	cg01751040	14	30683487			OpenSea	-	1.22781	0.17664	3.79176e-12
	cg08549335	7	30387954	ZNRF2	Body	OpenSea	-	-1.48499	0.213672	3.81981e-12
	cg06550100	7	72852691			S_Shelf	+	2.73905	0.394123	3.82309e-12
	cg02198853	8	38688866	TACC1;TACC1;TACC1	Body;Body;Body	OpenSea	-	1.8259	0.262739	3.82991e-12
	cg20842915	7	39665132	RALA	5'UTR	S_Shore	-	-1.46146	0.210311	3.84166e-12
	cg24469729	7	27160520	HOXA3;HOXA3	5'UTR;TSS1500	N_Shore	-	1.6751	0.241073	3.85599e-12
	cg00441899	4	3432483	RGS12;RGS12;RGS12	Body;Body;Body	OpenSea	+	2.24368	0.322938	3.87847e-12
	cg00777989	15	49522271	GALK2;GALK2;GALK2;GALK2	Body;Body;Body;Body	OpenSea	-	-1.50843	0.217167	3.92737e-12
	cg06779113	1	228273674	ARF1;ARF1;ARF1;ARF1	5'UTR;5'UTR;5'UTR;5'UTR	S_Shelf	-	-2.35809	0.339502	3.93258e-12
	cg00858078	17	80540329	FOXK2	Body	N_Shore	+	1.87319	0.269732	3.96243e-12
	cg19822755	16	30108259	YPEL3;YPEL3	TSS1500;TSS1500	S_Shore	-	1.6329	0.23525	4.06233e-12
	cg07856599	1	227151843	ADCK3	Body	OpenSea	-	1.6413	0.236536	4.1268e-12
	cg12973487	19	1623075	TCF3;TCF3	Body;Body	S_Shore	+	1.92782	0.277898	4.17796e-12
	cg11827101	2	8468422			OpenSea	-	-2.89683	0.417648	4.21037e-12
	cg02909097	17	2843206	RAP1GAP2;RAP1GAP2	Body;Body	OpenSea	-	2.38312	0.343622	4.23314e-12
	cg16462073	16	28995843	SPNS1;LAT;LAT;LAT;SPNS1;SPNS1;LAT;SPNS1;SPNS1	3'UTR;TSS1500;TSS1500;TSS1500;3'UTR;3'UTR;TSS1500;3'UTR;3'UTR	OpenSea	-	-2.54823	0.367482	4.26335e-12
	cg07214466	12	104892360	CHST11;CHST11	Body;Body	OpenSea	+	-2.53734	0.365915	4.26439e-12
	cg00949930	2	179916205	CCDC141	TSS1500	OpenSea	+	2.21251	0.3191	4.28418e-12
	cg08642859	3	126175220	ZXDC;ZXDC	Body;Body	OpenSea	+	1.73255	0.249909	4.31075e-12
	cg15466952	1	65889855	LEPR;LEPR;LEPROT;LEPR	5'UTR;5'UTR;Body;5'UTR	S_Shelf	-	-1.56104	0.225175	4.31561e-12
	cg05301191	22	31852880	EIF4ENIF1;EIF4ENIF1;EIF4ENIF1	Body;Body;Body	OpenSea	-	1.99057	0.287136	4.31793e-12
	cg19541622	4	56180	ZNF718;ZNF595;ZNF595;ZNF595;ZNF595;ZNF718;ZNF718	TSS1500;5'UTR;5'UTR;Body;Body;Body;Body	S_Shelf	-	1.37246	0.19803	4.37678e-12
	cg20967028	12	14996272	ART4;ART4	5'UTR;1stExon	OpenSea	-	2.19661	0.316947	4.37828e-12
	cg06056274	1	65064036	CACHD1;CACHD1	Body;5'UTR	OpenSea	+	1.58797	0.229133	4.38323e-12
	cg01254034	6	28543667	SCAND3	Body	OpenSea	-	2.00249	0.288989	4.41597e-12
	cg09095403	22	26859981	HPS4;HPS4;HPS4;HPS4	Body;Body;Body;Body	OpenSea	+	2.88656	0.41661	4.43504e-12
	cg06981309	3	146260954	PLSCR1	5'UTR	N_Shore	+	-1.35749	0.195937	4.44938e-12
	cg10776509	18	55589087			OpenSea	+	-2.26726	0.327256	4.45356e-12
	cg00420390	7	2256023	MAD1L1;MAD1L1;MAD1L1;MAD1L1;MAD1L1	Body;Body;Body;Body;Body	OpenSea	+	-1.86139	0.268682	4.46091e-12
	cg00026958	14	64214753			OpenSea	+	1.45371	0.209844	4.47014e-12
	cg06604925	14	69017101	RAD51B	Body	OpenSea	+	1.99102	0.287487	4.5323e-12
	cg05824709	1	156119420	SEMA4A	TSS1500	OpenSea	-	2.02801	0.292836	4.53826e-12
	cg03722322	2	42952939	MTA3;MTA3	Body;Body	OpenSea	+	2.56865	0.370947	4.56462e-12
	cg04819977	2	97435833	CNNM4	Body	OpenSea	+	2.1607	0.312044	4.57256e-12
	cg24491028	1	109176564	FAM102B	Body	OpenSea	-	1.62046	0.234234	4.77643e-12
	cg02417857	3	181326706	SOX2OT	TSS1500	OpenSea	+	1.12931	0.163244	4.78371e-12
	cg09613192	2	181388538			OpenSea	-	1.30374	0.188553	4.90235e-12
	cg27401361	3	47338836	KLHL18	Body	OpenSea	-	2.24664	0.32495	4.92408e-12
	cg08042918	3	64206802	PRICKLE2	5'UTR	OpenSea	-	1.64295	0.237686	4.97729e-12
	cg02050917	1	2173571	SKI	Body	OpenSea	+	2.21026	0.319761	4.97931e-12
	cg10552523	11	313478	IFITM1	TSS1500	N_Shelf	+	-1.57289	0.227582	5.01172e-12
	cg23736997	2	217163703	2004-03-01	Body	OpenSea	-	2.43765	0.352795	5.07425e-12
	cg22090525	10	12078334	UPF2;UPF2	5'UTR;5'UTR	OpenSea	-	2.0254	0.293211	5.14122e-12
	cg00572560	10	30093517			OpenSea	+	1.52426	0.2207	5.18427e-12
	cg11469887	1	9062256			OpenSea	-	1.35691	0.196512	5.24032e-12
	cg27285287	2	234094884	INPP5D;INPP5D	Body;Body	OpenSea	+	1.43501	0.207981	5.43622e-12
	cg05906386	6	139794384	LOC645434	Body	OpenSea	+	-1.63013	0.236277	5.45379e-12
	cg11520644	7	43156344	HECW1;HECW1	5'UTR;5'UTR	S_Shelf	+	1.42765	0.206943	5.47413e-12
	cg21233791	22	48495674			OpenSea	+	2.36324	0.342749	5.62084e-12
	cg14182166	1	40508568	CAP1;CAP1	5'UTR;5'UTR	S_Shore	+	2.91309	0.422637	5.71281e-12
	cg16491284	11	33723462	C11orf91	TSS1500	S_Shore	+	2.40253	0.348628	5.76258e-12
	cg20754708	3	193419842			OpenSea	+	2.27968	0.330806	5.76765e-12
	cg05919951	19	17180084	HAUS8;HAUS8	Body;Body	OpenSea	+	2.24342	0.325609	5.82331e-12
	cg25368647	5	176736591	MXD3;MXD3	Body;Body	N_Shore	+	-1.67918	0.243721	5.82965e-12
	cg01089682	6	43823056			OpenSea	+	2.23718	0.324785	5.89299e-12
	cg22915300	22	43287087	PACSIN2;PACSIN2;PACSIN2	Body;Body;Body	OpenSea	-	-2.64335	0.3839	6.00461e-12
	cg03515040	12	57935396	DCTN2;DCTN2;DCTN2	Body;Body;Body	OpenSea	+	1.90745	0.277077	6.06048e-12
	cg22155039	6	32182002	NOTCH4	Body	OpenSea	+	1.63422	0.237413	6.0933e-12
	cg18280125	4	4427113	STX18	Body	OpenSea	-	3.0391	0.441571	6.13406e-12
	cg02319986	19	8568712	PRAM1	TSS1500	N_Shore	-	-3.43756	0.499465	6.13413e-12
	cg07328569	1	61524438			OpenSea	+	-1.87885	0.27303	6.17738e-12
	cg10470144	9	95029322	IARS;IARS;IARS	Body;Body;Body	OpenSea	+	2.11264	0.307055	6.22689e-12
	cg01936636	11	3058446	CARS;CARS;CARS;CARS;CARS	Body;Body;Body;Body;Body	OpenSea	-	2.05154	0.298244	6.29735e-12
	cg20689584	7	28832621	CREB5;CREB5;CREB5;CREB5	Body;Body;Body;Body	OpenSea	+	2.6673	0.388235	6.67845e-12
	cg19047119	5	59482823	PDE4D	5'UTR	OpenSea	+	2.3069	0.335934	6.83006e-12
	cg25583608	6	134817056	LINC01010;LINC01010;LINC01010;LINC01010	Body;Body;Body;Body	OpenSea	-	-1.2014	0.175013	6.94992e-12
	cg02543993	7	5736195	RNF216;RNF216	Body;Body	OpenSea	+	1.70987	0.24909	6.9571e-12
	cg27637521	17	76355202	SOCS3	5'UTR	Island	-	-3.04546	0.444137	7.32779e-12
	cg09960881	11	59567816	STX3;STX3	Body;3'UTR	OpenSea	+	2.92874	0.427241	7.43165e-12
	cg11799580	17	55701810	MSI2;MSI2	Body;Body	OpenSea	+	2.10107	0.306523	7.45657e-12
	cg12728465	7	99612529	ZKSCAN1;ZKSCAN1;ZKSCAN1	TSS1500;TSS1500;TSS1500	N_Shore	+	1.99898	0.291746	7.60059e-12
	cg08352115	17	66356057	ARSG	Body	OpenSea	+	1.94794	0.28434	7.65719e-12
	cg20494891	15	59642565	MYO1E	Body	OpenSea	-	-1.68135	0.245444	7.68212e-12
	cg02978139	4	20730493	KCNIP4;KCNIP4;KCNIP4;KCNIP4;KCNIP4;KCNIP4	3'UTR;3'UTR;3'UTR;3'UTR;3'UTR;3'UTR	OpenSea	+	2.36095	0.344667	7.69841e-12
	cg07078529	12	65551065			OpenSea	+	2.45149	0.358022	7.84099e-12
	cg07196577	1	109850486	MYBPHL	TSS1500	OpenSea	+	2.18768	0.31969	8.07198e-12
	cg02628581	6	149641011	TAB2;TAB2;TAB2	Body;5'UTR;5'UTR	S_Shore	+	-1.52668	0.223145	8.15563e-12
	cg12945470	1	94161277	BCAR3	5'UTR	OpenSea	+	1.82974	0.26753	8.2871e-12
	cg24760467	10	102760784	LZTS2	5'UTR	S_Shore	+	-2.28243	0.333726	8.29449e-12
	cg22695440	4	151925536	LRBA;LRBA	Body;Body	OpenSea	+	-1.44002	0.210597	8.37692e-12
	cg19758817	2	86402066	IMMT;IMMT;IMMT	Body;Body;Body	OpenSea	-	-1.42034	0.207733	8.40528e-12
	cg10528700	2	208364115			OpenSea	+	1.88589	0.275825	8.408e-12
	cg20426042	8	97778709	PGCP	5'UTR	OpenSea	-	1.29845	0.189909	8.41092e-12
	cg01126481	6	45508422	RUNX2;RUNX2;RUNX2	Body;Body;Body	OpenSea	+	2.22212	0.325016	8.42795e-12
	cg07004907	11	733086			N_Shore	+	1.97184	0.288425	8.44898e-12
	cg14079308	3	69482368			OpenSea	+	1.1665	0.170688	8.59649e-12
	cg17808866	6	503857	EXOC2	Body	OpenSea	-	2.67122	0.390871	8.60094e-12
	cg15880456	3	150607040			OpenSea	-	1.41948	0.207715	8.61476e-12
	cg12174507	1	167603130	RCSD1	Body	S_Shelf	+	2.47006	0.361594	8.78072e-12
	cg02398240	2	128256334	IWS1	Body	OpenSea	-	-1.81508	0.265747	8.83819e-12
	cg02607915	16	75114314	ZNRF1	Body	OpenSea	+	-3.53262	0.517257	8.87348e-12
	cg05624954	5	179340170			OpenSea	-	1.50451	0.220316	8.91334e-12
	cg15792358	3	131048864	NEK11;NEK11;LOC339874	Body;Body;Body	OpenSea	+	2.27861	0.3337	8.94861e-12
	cg10992736	6	158036370	ZDHHC14;ZDHHC14	Body;Body	OpenSea	-	-1.60719	0.235417	9.02997e-12
	cg11794635	3	133609143	RAB6B	Body	OpenSea	+	1.95382	0.286215	9.06791e-12
	cg20417830	6	6988070			OpenSea	-	2.75332	0.403373	9.10987e-12
	cg17146917	17	4674194	TM4SF5	TSS1500	OpenSea	+	1.3065	0.191556	9.45278e-12
	cg16923013	8	42081163			OpenSea	-	2.49443	0.365865	9.61887e-12
	cg17874802	12	6745691	LPAR5	TSS1500	OpenSea	-	3.26028	0.478231	9.65513e-12
	cg24913868	10	101296069	NKX2-3	3'UTR	Island	-	-2.00752	0.294509	9.71354e-12
	cg23969297	10	102087451	PKD2L1;PKD2L1	Body;Body	OpenSea	+	2.21538	0.325096	9.84738e-12
	cg14552231	16	14280302	MKL2;MKL2	Body;Body	OpenSea	+	2.27177	0.333372	9.8481e-12
	cg09444379	3	101503735	NXPE3;NXPE3	5'UTR;5'UTR	OpenSea	+	2.27408	0.333842	1.0033e-11
	cg25187293	5	180336276	BTNL8;BTNL8;BTNL8;BTNL8;BTNL8;BTNL8	TSS1500;Body;Body;Body;Body;Body	OpenSea	-	1.48457	0.21811	1.04082e-11
	cg08088075	2	220264753			OpenSea	+	2.03324	0.298749	1.04568e-11
	cg25597805	21	40114066	LINC00114;LINC00114;LINC00114	Body;Body;Body	OpenSea	-	1.99923	0.293795	1.05288e-11
	cg07954334	17	80540367	FOXK2	Body	N_Shore	+	1.92854	0.2836	1.08732e-11
	cg22440155	19	2664262	GNG7	5'UTR	OpenSea	-	1.88395	0.277089	1.09593e-11
	cg04111102	1	66153794			OpenSea	-	-3.32008	0.488321	1.09669e-11
	cg01265860	21	36256316	RUNX1;RUNX1;RUNX1	Body;Body;Body	N_Shelf	+	-1.36772	0.201174	1.09875e-11
	cg08870322	19	34900794	PDCD2L	Body	OpenSea	+	2.55381	0.375674	1.10455e-11
	cg21407367	8	134188492			OpenSea	+	1.9047	0.280288	1.12331e-11
	cg27365342	6	12881417	PHACTR1	Body	OpenSea	+	2.49234	0.366811	1.13025e-11
	cg24191621	1	168361624			OpenSea	+	2.64685	0.389648	1.14355e-11
	cg04411390	11	78149737	NARS2;NARS2	Body;Body	OpenSea	+	1.61346	0.237737	1.19334e-11
	cg09210680	8	22875414	RHOBTB2;RHOBTB2;RHOBTB2	3'UTR;3'UTR;3'UTR	OpenSea	+	2.64092	0.389136	1.19451e-11
	cg05573654	5	1518179	LPCAT1	Body	OpenSea	-	1.94669	0.286918	1.20919e-11
	cg19368946	11	59057376			OpenSea	-	-2.39658	0.353226	1.20932e-11
	cg02439540	3	53705820	CACNA1D;CACNA1D;CACNA1D	Body;Body;Body	OpenSea	+	2.04849	0.301947	1.21387e-11
	cg03084350	3	38065265	PLCD1;PLCD1;PLCD1	Body;Body;Body	N_Shore	-	2.5543	0.376508	1.21484e-11
	cg06492235	2	205823322	PARD3B;PARD3B;PARD3B;PARD3B	Body;Body;Body;Body	OpenSea	+	-1.51375	0.223149	1.21948e-11
	cg23935522	12	77162317	ZDHHC17	Body	S_Shelf	+	1.4373	0.212035	1.26256e-11
	cg03700417	11	45492671			OpenSea	-	1.31847	0.194537	1.27209e-11
	cg09479650	16	85578516			OpenSea	-	1.77131	0.261359	1.27385e-11
	cg09813400	5	150431636	TNIP1	Body	OpenSea	-	3.41716	0.504453	1.30311e-11
	cg20828207	6	144286118	PLAGL1;PLAGL1;PLAGL1;PLAGL1;PLAGL1;PLAGL1;PLAGL1;PLAGL1;PLAGL1;PLAGL1;PLAGL1;PLAGL1;PLAGL1;PLAGL1;PLAGL1;PLAGL1;PLAGL1;PLAGL1;PLAGL1;PLAGL1;PLAGL1	5'UTR;5'UTR;5'UTR;5'UTR;5'UTR;5'UTR;5'UTR;5'UTR;5'UTR;5'UTR;5'UTR;5'UTR;5'UTR;5'UTR;5'UTR;5'UTR;5'UTR;5'UTR;5'UTR;5'UTR;5'UTR	OpenSea	-	1.16901	0.172577	1.30436e-11
	cg10950615	2	122319794	CLASP1;CLASP1;CLASP1	Body;Body;Body	OpenSea	+	1.98313	0.292847	1.32193e-11
	cg01704290	15	94825723			OpenSea	+	-1.5731	0.232314	1.32632e-11
	cg14051805	15	39917220	FSIP1	Body	OpenSea	-	-2.46513	0.364076	1.33102e-11
	cg10194884	16	2863919			N_Shelf	-	2.32013	0.342672	1.33302e-11
	cg00780604	21	34186042	C21orf62;C21orf62;C21orf62;C21orf62;C21orf62;C21orf62	1stExon;1stExon;1stExon;5'UTR;5'UTR;5'UTR	OpenSea	-	2.46093	0.363502	1.33907e-11
	cg10880456	7	139367969	HIPK2;HIPK2	Body;Body	OpenSea	+	-2.63168	0.388739	1.34167e-11
	cg05241923	9	136010810	RALGDS	Body	OpenSea	+	-1.66412	0.245842	1.34822e-11
	cg27094470	5	131637558	SLC22A4	Body	OpenSea	+	2.46836	0.364661	1.3495e-11
	cg11223753	22	47525730	TBC1D22A;TBC1D22A;TBC1D22A;TBC1D22A;TBC1D22A	Body;Body;Body;Body;Body	OpenSea	-	1.67891	0.248071	1.35933e-11
	cg06269415	5	112602827	MCC;MCC	Body;Body	OpenSea	-	1.96636	0.290612	1.37454e-11
	cg26939341	16	17626225			OpenSea	-	2.32886	0.344259	1.3878e-11
	cg15267998	11	34373473	ABTB2	Body	OpenSea	-	1.32596	0.196063	1.40625e-11
	cg01799015	19	707791	PALM;PALM	TSS1500;TSS1500	N_Shore	+	-1.83813	0.27182	1.41231e-11
	cg00626263	7	5741049	RNF216;RNF216	Body;Body	OpenSea	-	-1.69706	0.250977	1.41717e-11
	cg14578060	7	76434789			OpenSea	+	-1.22147	0.180656	1.42223e-11
	cg04657183	2	175636905			OpenSea	+	1.81347	0.268293	1.4423e-11
	cg26081786	14	34650335			OpenSea	-	2.20613	0.326494	1.46477e-11
	cg12724221	10	99448480	AVPI1	TSS1500	S_Shore	+	2.27858	0.337221	1.4655e-11
	cg08549898	9	296755	DOCK8;DOCK8;DOCK8	Body;Body;Body	OpenSea	+	1.49792	0.221743	1.48318e-11
	cg00288598	8	141555295	EIF2C2;EIF2C2	Body;Body	N_Shelf	+	-1.37272	0.203223	1.48747e-11
	cg14943355	12	3980704	PARP11;PARP11;PARP11;PARP11	5'UTR;5'UTR;Body;Body	N_Shore	-	-1.11725	0.165404	1.48819e-11
	cg17748896	20	58940540			OpenSea	+	1.84072	0.272549	1.49826e-11
	cg10380546	11	942218	AP2A2;AP2A2	Body;Body	N_Shore	+	1.44983	0.21475	1.52401e-11
	cg04415310	12	124743637	ZNF664-FAM101A	5'UTR	OpenSea	+	1.11522	0.165227	1.54084e-11
	cg23773700	3	149635366	RNF13;RNF13	Body;Body	OpenSea	-	1.17143	0.173565	1.54522e-11
	cg10570276	20	36810754			OpenSea	-	1.65153	0.24477	1.56603e-11
	cg16151914	17	73681927	SAP30BP;SAP30BP;SAP30BP;SAP30BP;SAP30BP	Body;Body;Body;Body;Body	OpenSea	-	-2.76496	0.409925	1.59055e-11
	cg12907305	3	114132654	ZBTB20;ZBTB20;ZBTB20;ZBTB20;ZBTB20;ZBTB20;ZBTB20	Body;5'UTR;5'UTR;5'UTR;5'UTR;5'UTR;5'UTR	OpenSea	+	1.76276	0.261417	1.612e-11
	cg10183965	17	3824497			N_Shelf	-	2.60895	0.387033	1.63624e-11
	cg01243823	16	50732212	NOD2	Body	OpenSea	-	-1.44061	0.213756	1.65183e-11
	cg11865022	10	29969336	SVIL	5'UTR	OpenSea	+	2.80406	0.416184	1.67434e-11
	cg01317060	16	17372022	XYLT1	Body	OpenSea	-	1.80446	0.267908	1.69922e-11
	cg12906136	20	57353901			OpenSea	-	2.10918	0.313184	1.70804e-11
	cg10687936	3	125085322	ZNF148	5'UTR	OpenSea	-	1.47988	0.219749	1.71092e-11
	cg23883807	6	16595692	ATXN1;ATXN1	5'UTR;5'UTR	OpenSea	+	1.80924	0.268808	1.75571e-11
	cg09207377	3	156502133	LINC00886	Body	OpenSea	-	-1.4261	0.211924	1.7718e-11
	cg11421485	10	11192344	CELF2;CELF2	Body;Body	OpenSea	-	2.33484	0.346976	1.774e-11
	cg13258453	6	25180502			OpenSea	-	-0.947214	0.140808	1.7999e-11
	cg11554335	11	57336941	UBE2L6	TSS1500	S_Shore	+	-2.59631	0.38613	1.83794e-11
	cg25834802	2	101791845			OpenSea	+	-1.57541	0.234417	1.88071e-11
	cg23842572	17	17030253	MPRIP;MPRIP	Body;Body	OpenSea	+	2.13732	0.318202	1.92896e-11
	cg22354884	2	153011976	STAM2	Body	OpenSea	-	1.4096	0.209933	1.96035e-11
	cg09430705	12	6831052			N_Shelf	-	2.08628	0.310731	1.96592e-11
	cg02529547	17	48259089			OpenSea	-	2.31689	0.345121	1.97696e-11
	cg19168105	11	27948279			OpenSea	+	-1.25184	0.186482	1.98182e-11
	cg26327551	3	15358747	SH3BP5;SH3BP5	Body;5'UTR	OpenSea	+	1.76912	0.263577	1.99451e-11
	cg05873245	19	49918459	CCDC155	Body	OpenSea	+	1.64502	0.245144	2.01601e-11
	cg19507267	3	108896930	C3orf66	TSS200	OpenSea	+	1.58523	0.236236	2.01701e-11
	cg00228496	2	85875472	USP39;USP39;USP39;USP39;USP39;USP39	3'UTR;Body;Body;Body;Body;Body	OpenSea	+	2.4033	0.358224	2.03652e-11
	cg21298091	22	30457967	HORMAD2-AS1	Body	OpenSea	+	-2.04749	0.3052	2.03978e-11
	cg22647738	17	34304462	CCL16	3'UTR	OpenSea	-	1.67743	0.250044	2.04219e-11
	cg02107801	20	31482551			OpenSea	+	2.13386	0.318082	2.04226e-11
	cg11058932	7	130372167	TSGA13	TSS1500	OpenSea	+	1.74534	0.260194	2.05164e-11
	cg13130783	12	113797418	PLBD2;PLBD2	Body;Body	S_Shore	-	2.71398	0.404683	2.07144e-11
	cg19411958	2	46747518	ATP6V1E2	TSS1500	OpenSea	+	2.65579	0.396082	2.0898e-11
	cg02191659	17	10154629			OpenSea	-	2.39395	0.357046	2.09391e-11
	cg19569438	14	106367148			OpenSea	-	-1.35896	0.202721	2.11241e-11
	cg23599408	7	91624890	AKAP9;AKAP9	Body;Body	OpenSea	-	1.22405	0.182667	2.14973e-11
	cg03511862	14	106371205			OpenSea	-	-1.15118	0.171812	2.16099e-11
	cg13507563	11	17952483	SERGEF	Body	OpenSea	+	1.28465	0.191743	2.16696e-11
	cg25228947	22	43082543			OpenSea	-	3.5695	0.532791	2.16991e-11
	cg27445698	1	35315676			OpenSea	+	1.32771	0.198186	2.17471e-11
	cg17018786	15	40659816	DISP2	Body	N_Shore	-	3.11571	0.46517	2.19433e-11
	cg22510074	7	71803123	CALN1;CALN1	TSS1500;Body	S_Shore	-	-1.72986	0.258297	2.20689e-11
	cg15235494	6	131461155	AKAP7	Body	S_Shelf	+	2.08584	0.311542	2.23641e-11
	cg27115863	22	37921640			OpenSea	-	-1.5786	0.235831	2.25871e-11
	cg15490607	5	98390820			OpenSea	+	1.52899	0.228548	2.31681e-11
	cg10128003	21	43642166	ABCG1;ABCG1;ABCG1;ABCG1;ABCG1;ABCG1	5'UTR;Body;Body;Body;Body;Body	S_Shelf	-	1.91935	0.287061	2.37795e-11
	cg08204108	22	26930910	TPST2;TPST2	Body;Body	OpenSea	-	1.0791	0.161419	2.3961e-11
	cg03403209	16	29666641			OpenSea	-	2.88827	0.432075	2.40318e-11
	cg02013655	22	18390007	MICAL3;MICAL3;MICAL3	TSS1500;TSS1500;5'UTR	OpenSea	+	2.221	0.332295	2.4168e-11
	cg10979382	12	29239947			OpenSea	-	2.70127	0.404257	2.44575e-11
	cg19849557	6	30619242	C6orf136;C6orf136;C6orf136	Body;Body;Body	S_Shelf	-	2.47607	0.370562	2.44794e-11
	cg00593467	15	90590536	ZNF710	5'UTR	OpenSea	-	2.46272	0.368576	2.45174e-11
	cg04389058	3	57041402	ARHGEF3	Body	OpenSea	+	-1.88089	0.281502	2.45282e-11
	cg16946073	18	74846035	MBP;MBP	TSS1500;TSS1500	S_Shore	+	-2.5	0.374276	2.4878e-11
	cg02436384	14	23009416			OpenSea	+	1.74017	0.260543	2.49731e-11
	cg11803931	5	176920500	PDLIM7;PDLIM7;PDLIM7;PDLIM7	Body;Body;Body;Body	S_Shore	-	2.97087	0.444885	2.51726e-11
	cg02250536	5	153698431	GALNT10	Body	OpenSea	-	1.23361	0.184736	2.51988e-11
	cg09374346	15	78835713	PSMA4;PSMA4;PSMA4	5'UTR;Body;Body	S_Shelf	+	2.01399	0.301715	2.56413e-11
	cg13982456	6	100020514			S_Shelf	+	0.969051	0.145203	2.588e-11
	cg27427104	21	34186015	C21orf62;C21orf62;C21orf62;C21orf62;C21orf62;C21orf62	1stExon;1stExon;1stExon;5'UTR;5'UTR;5'UTR	OpenSea	-	2.25552	0.338117	2.63991e-11
	cg07028174	18	42523522	SETBP1	Body	OpenSea	+	1.99772	0.299529	2.66338e-11
	cg10438589	4	14531493			OpenSea	+	1.73021	0.25951	2.70524e-11
	cg16952945	10	80758294	ZMIZ1-AS1;ZMIZ1-AS1;ZMIZ1-AS1	Body;Body;Body	OpenSea	+	-3.15707	0.473523	2.70612e-11
	cg27019594	3	127892866	EEFSEC	Body	OpenSea	+	2.2854	0.342819	2.71926e-11
	cg20184330	14	74228393	ELMSAN1;ELMSAN1	TSS1500;5'UTR	S_Shore	+	-1.64675	0.247024	2.72122e-11
	cg17466510	1	116877566			OpenSea	+	1.75035	0.262573	2.72549e-11
	cg24016523	12	117418384	LOC100506551;FBXW8;FBXW8	Body;Body;Body	OpenSea	-	1.79778	0.269705	2.73301e-11
	cg03315921	22	18243630	BID;BID;BID;BID;BID;BID;BID	5'UTR;5'UTR;5'UTR;5'UTR;5'UTR;5'UTR;Body	OpenSea	-	1.73059	0.259669	2.75384e-11
	cg23835914	7	150021621	ACTR3C;LRRC61;LRRC61	TSS1500;5'UTR;5'UTR	S_Shore	+	1.67678	0.251617	2.76509e-11
	cg11694510	11	313354	IFITM1	TSS1500	S_Shore	-	-2.63837	0.395953	2.77745e-11
	cg06096336	2	231989800	PSMD1;HTR2B;HTR2B	Body;1stExon;5'UTR	OpenSea	+	1.27838	0.191896	2.8066e-11
	cg25213590	20	31443082			OpenSea	+	2.02454	0.303927	2.81656e-11
	cg10508317	17	76355146	SOCS3	Body	Island	-	-2.5952	0.389609	2.82147e-11
	cg08507178	22	50357265	PIM3	3'UTR	S_Shore	+	-2.54905	0.382682	2.82178e-11
	cg20130744	10	20439553	PLXDC2	Body	OpenSea	+	1.64586	0.247162	2.85981e-11
	cg19045191	11	34167855	NAT10;NAT10	3'UTR;3'UTR	OpenSea	-	2.65157	0.398212	2.86702e-11
	cg18674464	8	74395934	STAU2;STAU2;STAU2;STAU2	Body;Body;Body;Body	OpenSea	+	1.51916	0.228151	2.86869e-11
	cg24048338	8	43046482	HGSNAT	Body	OpenSea	+	-2.24978	0.337878	2.86916e-11
	cg17370665	14	69162065			OpenSea	-	-2.41204	0.362291	2.88512e-11
	cg15251256	12	46101447			OpenSea	+	1.65277	0.248387	2.95893e-11
	cg08109625	1	2036643	PRKCZ;PRKCZ;PRKCZ	5'UTR;Body;5'UTR	N_Shore	+	2.1083	0.316983	3.01716e-11
	cg03743624	3	16549040	RFTN1	5'UTR	OpenSea	-	2.45986	0.369888	3.03462e-11
	cg14551975	15	59478332	MYO1E	Body	OpenSea	-	1.69598	0.255025	3.03508e-11
	cg15177103	2	98486046	TMEM131	Body	OpenSea	+	-2.43018	0.365541	3.07821e-11
	cg23998749	1	154968781			N_Shelf	+	2.52601	0.380085	3.12593e-11
	cg06738047	5	135356442			OpenSea	-	-1.85552	0.279271	3.1633e-11
	cg12039221	11	123950514			OpenSea	+	1.94594	0.292881	3.16376e-11
	cg26764846	13	20797693	GJB6;GJB6;GJB6;GJB6	5'UTR;5'UTR;5'UTR;5'UTR	OpenSea	+	1.88376	0.283605	3.20584e-11
	cg12607838	6	36237300	PNPLA1;PNPLA1;PNPLA1	TSS1500;5'UTR;5'UTR	OpenSea	+	2.32966	0.350777	3.22204e-11
	cg11320499	3	183702886	ABCC5;ABCC5	Body;3'UTR	OpenSea	+	0.903458	0.136062	3.25224e-11
	cg12520621	18	55893739	NEDD4L;NEDD4L;NEDD4L;NEDD4L;NEDD4L;NEDD4L;NEDD4L;NEDD4L;NEDD4L;NEDD4L	Body;Body;Body;5'UTR;5'UTR;5'UTR;Body;Body;5'UTR;5'UTR	OpenSea	+	1.52274	0.229344	3.26335e-11
	cg20003499	7	97755792	LMTK2	Body	OpenSea	+	1.7371	0.261834	3.37996e-11
	cg09175674	10	105454559	SH3PXD2A	Body	S_Shore	+	-2.83333	0.427107	3.39367e-11
	cg26251952	3	185966084	DGKG;DGKG;DGKG	Body;Body;Body	OpenSea	+	1.80936	0.273055	3.56791e-11
	cg11505048	1	183622726	RGL1;APOBEC4	5'UTR;TSS1500	OpenSea	-	1.75666	0.265143	3.59248e-11
	cg24481182	12	97052035	CFAP54	Body	OpenSea	+	1.49226	0.225257	3.60786e-11
	cg24465721	1	207227806	YOD1;PFKFB2;PFKFB2	TSS1500;5'UTR;5'UTR	S_Shore	+	2.12656	0.321051	3.63111e-11
	cg03738361	17	65583727	PITPNC1;PITPNC1	Body;Body	OpenSea	+	1.93561	0.29223	3.63524e-11
	cg03380960	10	126325408	FAM53B	Body	OpenSea	-	2.85806	0.431591	3.67038e-11
	cg16638092	17	78800774	RPTOR;RPTOR	Body;Body	S_Shore	-	-1.65787	0.250354	3.67126e-11
	cg25995816	2	21539490			OpenSea	+	2.49501	0.376822	3.69422e-11
	cg00193210	22	31985572	SFI1;SFI1;SFI1;SFI1;SFI1;SFI1;SFI1;SFI1;SFI1;SFI1	ExonBnd;ExonBnd;ExonBnd;ExonBnd;ExonBnd;Body;Body;Body;Body;Body	OpenSea	+	1.44839	0.218785	3.71975e-11
	cg26662324	10	126745862	CTBP2;CTBP2	5'UTR;5'UTR	OpenSea	+	1.55018	0.234315	3.83083e-11
	cg25659578	3	53743877	CACNA1D;CACNA1D;CACNA1D	Body;Body;Body	OpenSea	+	2.01843	0.305108	3.83949e-11
	cg10585586	1	85362120			S_Shelf	+	1.54075	0.233012	3.92165e-11
	cg03411579	12	76552736			OpenSea	-	1.67649	0.253697	4.03124e-11
	cg12535090	11	20071677	NAV2;NAV2;NAV2;NAV2	Body;Body;Body;Body	OpenSea	+	1.99625	0.302091	4.03423e-11
	cg05400196	6	42272048	TRERF1	5'UTR	OpenSea	+	2.45018	0.370784	4.03429e-11
	cg14965639	2	48795994	STON1-GTF2A1L	TSS200	OpenSea	+	-1.24956	0.189131	4.06885e-11
	cg02335582	9	27635267			OpenSea	-	1.48402	0.224669	4.10965e-11
	cg01894508	2	70189111	ASPRV1;ASPRV1	5'UTR;1stExon	S_Shore	+	1.97983	0.299774	4.13623e-11
	cg06836938	19	4429454	CHAF1A	Body	OpenSea	-	-1.89305	0.286665	4.15609e-11
	cg14674472	15	68602919	ITGA11	Body	OpenSea	+	2.77384	0.420061	4.16411e-11
	cg04321224	21	46341380	ITGB2;ITGB2	5'UTR;TSS1500	OpenSea	+	1.71994	0.260472	4.17111e-11
	cg01798813	17	3906674			N_Shore	+	2.82304	0.427552	4.18158e-11
	cg02448796	1	6101339	KCNAB2;KCNAB2	Body;Body	OpenSea	+	1.4339	0.217198	4.20883e-11
	cg17443080	9	139557460	EGFL7;EGFL7;EGFL7;EGFL7	5'UTR;1stExon;1stExon;5'UTR	N_Shelf	-	-2.08171	0.315362	4.23138e-11
	cg08635575	9	80189185	GNA14	Body	OpenSea	+	1.81881	0.275554	4.24477e-11
	cg26352615	5	111482162			OpenSea	-	1.83706	0.278403	4.30222e-11
	cg00277397	7	71800412	CALN1;CALN1	5'UTR;Body	N_Shore	-	-1.54508	0.23416	4.30699e-11
	cg21683914	4	86580345	ARHGAP24	Body	OpenSea	+	1.44843	0.219514	4.30922e-11
	cg23754918	7	2653733	IQCE;IQCE	3'UTR;3'UTR	OpenSea	-	1.93151	0.292776	4.34039e-11
	cg19531495	6	14873242			OpenSea	+	1.57354	0.238536	4.35755e-11
	cg08005849	7	81399399	HGF;HGF;HGF;HGF;HGF;HGF;HGF;HGF;HGF;HGF	5'UTR;1stExon;1stExon;1stExon;5'UTR;1stExon;5'UTR;5'UTR;5'UTR;1stExon	OpenSea	+	-1.69574	0.257075	4.36837e-11
	cg05600164	8	38259904	LETM2;LETM2;LETM2;LETM2;LETM2	Body;Body;Body;Body;Body	OpenSea	+	-2.58181	0.391429	4.38108e-11
	cg06553792	17	71128239			OpenSea	+	1.30126	0.19733	4.42635e-11
	cg13378649	1	222927856			OpenSea	+	1.44111	0.218542	4.43002e-11
	cg06130893	12	113770888	SLC8B1	5'UTR	N_Shore	+	2.11286	0.320468	4.4649e-11
	cg19109677	2	232259465	B3GNT7	TSS1500	N_Shore	-	2.55841	0.388225	4.5568e-11
	cg00314173	1	15748263	EFHD2	Body	OpenSea	+	1.92968	0.292871	4.59218e-11
	cg23890469	10	88715317	MMRN2	Body	OpenSea	+	2.83458	0.430341	4.65487e-11
	cg25967799	17	40294527	RAB5C;RAB5C;RAB5C	5'UTR;5'UTR;5'UTR	OpenSea	+	1.69159	0.256839	4.67581e-11
	cg24686420	8	48540511	SPIDR;SPIDR;SPIDR;SPIDR	Body;Body;Body;Body	OpenSea	-	1.35636	0.205968	4.70288e-11
	cg12481536	5	134784606	TIFAB	3'UTR	OpenSea	-	2.79021	0.423792	4.74715e-11
	cg26841655	1	113525976			OpenSea	+	2.42898	0.36898	4.77773e-11
	cg18222865	11	14664689	PDE3B;PSMA1	TSS1500;5'UTR	N_Shore	-	1.90504	0.28948	4.84405e-11
	cg16663980	1	158809049	MNDA	5'UTR	OpenSea	+	1.43023	0.217385	4.89796e-11
	cg22961595	12	96414100	LTA4H;LTA4H;LTA4H	Body;Body;Body	OpenSea	+	1.36509	0.207552	4.96807e-11
	cg20228731	7	130646051	FLJ43663;FLJ43663	Body;Body	OpenSea	+	-0.722517	0.109855	4.9719e-11
	cg04255937	12	122269675	SETD1B	3'UTR	S_Shelf	+	2.21932	0.337456	4.98501e-11
	cg14443849	22	44505040	PARVB;PARVB;PARVB;PARVB	Body;Body;Body;Body	OpenSea	-	1.69751	0.258213	5.0699e-11
	cg05710391	4	82736925			OpenSea	-	-2.15712	0.328134	5.0758e-11
	cg11755251	1	168343945	MIR557	TSS1500	OpenSea	-	1.79384	0.27298	5.16502e-11
	cg22930808	3	122281881	PARP9;PARP9;DTX3L;PARP9;PARP9;PARP9;PARP9	5'UTR;5'UTR;TSS1500;5'UTR;5'UTR;5'UTR;5'UTR	N_Shore	-	-1.10048	0.167495	5.20244e-11
	cg02512762	8	134815617			OpenSea	+	2.23383	0.339998	5.20623e-11
	cg25415474	15	57789410	CGNL1;CGNL1	Body;Body	OpenSea	-	2.6653	0.405727	5.23933e-11
	cg14550975	3	112822409			OpenSea	+	1.60973	0.245047	5.24313e-11
	cg14928764	20	23064608	CD93	Body	OpenSea	-	1.71186	0.26061	5.25696e-11
	cg19120513	11	102189303	BIRC3;BIRC3	5'UTR;5'UTR	S_Shore	+	-2.23905	0.340939	5.3056e-11
	cg09140487	6	6686014			OpenSea	+	-1.70807	0.260087	5.30643e-11
	cg08703857	7	2653651	IQCE;IQCE	3'UTR;3'UTR	OpenSea	+	2.01704	0.307308	5.43917e-11
	cg02976574	3	171830293	FNDC3B;FNDC3B	Body;Body	OpenSea	+	-2.49688	0.380453	5.46394e-11
	cg07640662	4	141721849			OpenSea	-	1.52768	0.232821	5.51085e-11
	cg12002417	7	128863549	AHCYL2;AHCYL2	TSS1500;TSS1500	N_Shore	-	2.21904	0.338197	5.51972e-11
	cg12875749	6	6556546	LY86-AS1	Body	OpenSea	+	-1.25998	0.192038	5.52984e-11
	cg10334035	20	47429392	PREX1	Body	OpenSea	+	2.14793	0.327422	5.56656e-11
	cg19794975	20	31230379	C20orf203	3'UTR	OpenSea	-	1.85143	0.282268	5.60465e-11
	cg05259303	6	167508226			S_Shore	-	1.92104	0.292903	5.6237e-11
	cg00127725	3	186790122	ST6GAL1;ST6GAL1;ST6GAL1	Body;Body;Body	OpenSea	-	1.22756	0.187176	5.63482e-11
	cg17418742	11	15602030			OpenSea	-	1.75387	0.267429	5.63715e-11
	cg07033604	9	139496919			OpenSea	-	1.54343	0.23545	5.75134e-11
	cg17320136	5	10567905	ANKRD33B	Body	S_Shelf	+	2.39142	0.364915	5.8235e-11
	cg11740679	15	40620160			S_Shelf	+	-2.50154	0.381885	5.93651e-11
	cg19327252	3	50267735	GNAI2;GNAI2;GNAI2	TSS1500;5'UTR;Body	S_Shelf	+	3.74176	0.571409	6.02428e-11
	cg16626764	14	91077172	TTC7B;TTC7B	ExonBnd;Body	OpenSea	-	1.89939	0.290134	6.09342e-11
	cg05302721	20	16009730	MACROD2;MACROD2	Body;Body	OpenSea	-	1.78997	0.273433	6.10614e-11
	cg26839028	6	88457622			OpenSea	+	2.56262	0.391555	6.16929e-11
	cg10005565	2	235578952			OpenSea	-	2.02474	0.309407	6.20227e-11
	cg08774868	7	80399952	SEMA3C	Body	OpenSea	-	2.37672	0.363227	6.22661e-11
	cg14063843	1	100326351	AGL;AGL;AGL;AGL;AGL;AGL	TSS1500;Body;Body;Body;Body;Body	OpenSea	+	1.28412	0.196249	6.22773e-11
	cg10836450	2	36575957			OpenSea	+	1.00997	0.154367	6.25677e-11
	cg03038262	11	315262	IFITM1	3'UTR	N_Shore	-	-1.84435	0.281969	6.32523e-11
	cg20740133	5	106792666	EFNA5	Body	OpenSea	-	1.65872	0.253606	6.34413e-11
	cg14728380	17	80280330	SECTM1	Body	S_Shore	+	1.29512	0.198017	6.34772e-11
	cg08691235	2	179395935	TTN;TTN;TTN;MIR548N;TTN	Body;Body;Body;Body;Body	OpenSea	+	2.47205	0.378171	6.50229e-11
	cg00907998	10	12313167			OpenSea	-	1.70942	0.261506	6.50367e-11
	cg03044066	8	130047260			OpenSea	-	1.60914	0.246247	6.59687e-11
	cg18074540	15	91488186	UNC45A;UNC45A	Body;Body	OpenSea	-	2.8779	0.440451	6.62749e-11
	cg15143725	13	111829925	ARHGEF7;ARHGEF7;ARHGEF7;ARHGEF7	5'UTR;Body;Body;Body	OpenSea	+	-1.86609	0.285692	6.72423e-11
	cg14071298	2	42333048			S_Shelf	-	2.04049	0.31246	6.78796e-11
	cg06180822	8	48812543	PRKDC;PRKDC	Body;Body	OpenSea	+	1.29325	0.198044	6.80074e-11
	cg01693697	15	74212896	LOXL1-AS1;LOXL1-AS1;LOXL1-AS1;LOXL1-AS1;LOXL1-AS1	Body;Body;Body;Body;Body	OpenSea	+	-1.12985	0.173053	6.85409e-11
	cg10657941	7	19997878	LOC101927668	Body	OpenSea	+	-1.50129	0.22999	6.91353e-11
	cg10247466	12	52575678	KRT80;KRT80	Body;Body	OpenSea	+	2.64174	0.404767	6.96238e-11
	cg17568671	13	25079332	PARP4	5'UTR	OpenSea	+	1.93736	0.296843	6.96423e-11
	cg01560052	7	91465543			OpenSea	-	1.60113	0.24536	7.0063e-11
	cg15266624	6	15090384			OpenSea	-	1.65818	0.254107	7.01215e-11
	cg19613776	15	42579085	GANC;GANC	Body;Body	OpenSea	-	-1.60178	0.245536	7.1022e-11
	cg08230435	2	174901038			OpenSea	+	1.86278	0.28555	7.10802e-11
	cg08705942	16	85989730			OpenSea	+	2.96638	0.454902	7.22892e-11
	cg00539491	11	66568628	C11orf80;C11orf80	Body;Body	OpenSea	+	1.806	0.277024	7.30857e-11
	cg01854886	22	43084540			OpenSea	+	-1.92534	0.295349	7.32889e-11
	cg26429850	16	4464427	CORO7-PAM16;CORO7;CORO7;CORO7	Body;Body;Body;Body	N_Shore	-	3.56322	0.546692	7.38188e-11
	cg26916621	17	46657346	MIR10A	TSS200	N_Shore	-	-1.56118	0.239553	7.41858e-11
	cg14976903	11	120903327	TBCEL;TBCEL	5'UTR;5'UTR	OpenSea	-	1.60052	0.245681	7.53816e-11
	cg23886355	13	113662042	MCF2L;MCF2L	Body;Body	N_Shore	+	2.36379	0.362991	7.67106e-11
	cg10604874	10	22026673	MLLT10;MLLT10	Body;Body	OpenSea	-	1.40343	0.215527	7.6906e-11
	cg11989056	1	2090849	PRKCZ;PRKCZ;PRKCZ;PRKCZ	Body;Body;Body;Body	OpenSea	-	2.00459	0.307867	7.71145e-11
	cg15702662	8	39823966	IDO2	Body	OpenSea	+	1.74959	0.268733	7.74656e-11
	cg26716046	11	77762238			OpenSea	-	-1.87928	0.288693	7.79325e-11
	cg11424260	12	110815731	ANAPC7;ANAPC7	Body;Body	OpenSea	+	1.64227	0.252307	7.8236e-11
	cg05509696	4	71772619	MOBKL1A	Body	S_Shelf	+	2.28369	0.35106	8.02937e-11
	cg19215266	10	35417163	CREM;CREM;CREM;CREM;CREM;CREM	5'UTR;5'UTR;5'UTR;5'UTR;5'UTR;5'UTR	S_Shore	+	1.90458	0.29284	8.09834e-11
	cg10221075	7	30292587			OpenSea	-	-1.7124	0.263295	8.10411e-11
	cg26256358	19	38537066	SIPA1L3	5'UTR	OpenSea	-	2.64624	0.406908	8.12741e-11
	cg12020957	3	37534565	ITGA9	Body	OpenSea	+	-3.05347	0.469594	8.17714e-11
	cg12486635	12	57828461	INHBC	TSS200	OpenSea	+	2.75103	0.423103	8.19502e-11
	cg19888016	10	17156286	CUBN	Body	OpenSea	-	2.08031	0.319962	8.2109e-11
	cg08738516	10	126408016	FAM53B	5'UTR	OpenSea	-	3.48496	0.536054	8.24407e-11
	cg26340740	11	58980377	MPEG1;MPEG1	1stExon;5'UTR	OpenSea	+	1.55675	0.239558	8.39398e-11
	cg19915900	4	68795434	TMPRSS11A;TMPRSS11A	Body;Body	OpenSea	-	-1.53739	0.236606	8.43572e-11
	cg02166486	10	100381592	HPSE2;HPSE2;HPSE2;HPSE2	Body;Body;Body;Body	OpenSea	+	1.98704	0.305841	8.47498e-11
	cg02137551	9	95791966	FGD3;FGD3;FGD3	Body;Body;Body	OpenSea	-	1.98544	0.305613	8.49668e-11
	cg16536330	8	29957344	LEPROTL1;LEPROTL1	Body;Body	S_Shelf	+	-4.05117	0.623657	8.53938e-11
	cg14999210	5	149441338	CSF1R;CSF1R;CSF1R	Body;Body;Body	OpenSea	+	2.40621	0.370546	8.66121e-11
	cg08238129	12	123412305	ABCB9;ABCB9	Body;Body	OpenSea	-	2.04638	0.315205	8.74601e-11
	cg17866022	17	19209889	EPN2-AS1;EPN2;EPN2;EPN2	TSS1500;5'UTR;Body;Body	OpenSea	+	-2.91515	0.449033	8.75394e-11
	cg00991504	12	109011364			OpenSea	+	-3.16222	0.487138	8.79183e-11
	cg20674727	11	116761492	SIK3;SIK3;SIK3	Body;Body;Body	OpenSea	+	2.61177	0.402559	8.99777e-11
	cg20928346	12	121398603			OpenSea	-	1.84213	0.283939	9.00678e-11
	cg02115923	1	224957573			OpenSea	-	-1.50966	0.232801	9.18875e-11
	cg17620101	12	6752881	ACRBP	Body	N_Shelf	-	2.28484	0.352366	9.21739e-11
	cg04986899	16	17553784	XYLT1	Body	OpenSea	+	1.76708	0.272558	9.27554e-11
	cg12711722	10	26757989	APBB1IP	5'UTR	OpenSea	-	2.79163	0.43059	9.27921e-11
	cg15031678	16	14293298	MKL2;MKL2	Body;Body	OpenSea	-	2.19499	0.338626	9.35511e-11
	cg09553840	8	131217021	ASAP1	Body	OpenSea	+	1.59323	0.245834	9.42409e-11
	cg10574570	12	92860575			OpenSea	-	1.88027	0.290159	9.4734e-11
	cg05166473	16	88103629	BANP;BANP	Body;Body	S_Shore	-	1.89475	0.292512	9.63768e-11
	cg14730109	17	10562402			OpenSea	+	1.99068	0.307335	9.65643e-11
	cg04408858	1	177904004	SEC16B	Body	OpenSea	+	2.03191	0.313717	9.6788e-11
	cg15295322	3	178689645			OpenSea	-	1.30636	0.201775	9.84148e-11
	cg14309996	1	61415630	NFIA-AS2	Body	OpenSea	+	2.03313	0.314057	9.8813e-11
	cg27102892	14	75791837			OpenSea	+	2.03102	0.313735	9.88531e-11
	cg14180029	11	36131322	LDLRAD3	Body	OpenSea	+	1.39341	0.215318	1.00355e-10
	cg13240204	13	74276630	KLF12	Body	OpenSea	+	1.38955	0.214767	1.01274e-10
	cg05562608	17	56343534	LPO;LPO;LPO	Body;Body;Body	OpenSea	+	-2.1447	0.331509	1.01611e-10
	cg08146029	5	130868107	RAPGEF6;RAPGEF6;RAPGEF6;RAPGEF6;RAPGEF6;RAPGEF6	Body;Body;Body;Body;Body;Body	OpenSea	+	-1.10842	0.171395	1.03269e-10
	cg15859856	2	96852984	STARD7	Body	OpenSea	+	1.41359	0.218628	1.04183e-10
	cg22502001	1	2360018			Island	+	2.06858	0.319941	1.04338e-10
	cg22964471	2	27358529	PREB	TSS1500	S_Shore	-	2.9422	0.455169	1.05399e-10
	cg15952045	3	37848209	ITGA9	Body	OpenSea	+	2.43954	0.377451	1.05934e-10
	cg14495063	3	48557236	PFKFB4	Body	OpenSea	-	2.2661	0.350636	1.0621e-10
	cg18001454	11	70204961	PPFIA1;PPFIA1;PPFIA1	Body;Body;Body	OpenSea	-	1.48679	0.230101	1.07142e-10
	cg22226197	3	121380526	HCLS1;HCLS1	TSS1500;TSS1500	OpenSea	+	2.3403	0.36226	1.07987e-10
	cg03561600	16	79028206	WWOX;WWOX	Body;Body	OpenSea	+	1.74924	0.270828	1.09016e-10
	cg27526736	15	85531715	PDE8A;PDE8A;PDE8A	5'UTR;Body;Body	OpenSea	-	1.42182	0.220225	1.10929e-10
	cg25604616	10	60108454	UBE2D1	Body	OpenSea	+	-1.41351	0.218961	1.1143e-10
	cg10628107	16	626446	PIGQ;PIGQ	Body;Body	N_Shelf	-	1.86603	0.289169	1.13235e-10
	cg22135704	11	46685021	KIAA0652;KIAA0652;KIAA0652;KIAA0652;KIAA0652	Body;Body;Body;Body;Body	OpenSea	+	2.17785	0.337506	1.13463e-10
	cg08782002	17	61847885	CCDC47	5'UTR	N_Shelf	+	-2.10264	0.32592	1.14493e-10
	cg07651316	16	3641320	BTBD12	Body	S_Shelf	+	-1.81245	0.280956	1.14777e-10
	cg01513913	14	106329158			OpenSea	-	-1.74412	0.270459	1.16525e-10
	cg11099984	18	60864615	BCL2	Body	OpenSea	-	1.5157	0.235098	1.17792e-10
	cg12551079	10	126374935	FAM53B	Body	OpenSea	-	1.37858	0.213843	1.18079e-10
	cg04436877	1	172466457			OpenSea	-	1.85646	0.287981	1.18271e-10
	cg24772388	2	127414883	GYPC;GYPC	Body;Body	S_Shore	+	-5.20779	0.807911	1.18635e-10
	cg01819502	17	4464379	GGT6;GGT6	TSS1500;TSS1500	OpenSea	+	-2.15395	0.334167	1.1885e-10
	cg05828624	2	79347699	REG1A	5'UTR	OpenSea	+	-3.15752	0.490251	1.22897e-10
	cg26955383	10	105218660	CALHM1	TSS200	S_Shore	-	1.9514	0.302992	1.23067e-10
	cg03185794	13	101237439			N_Shelf	-	-1.84338	0.286381	1.26032e-10
	cg11210880	6	11779911	C6orf105;C6orf105	TSS1500;TSS1500	OpenSea	+	1.7894	0.278078	1.27619e-10
	cg03668593	12	96630325	ELK3	Body	OpenSea	-	-2.3841	0.37051	1.27832e-10
	cg11305538	11	100612401	ARHGAP42	Body	OpenSea	-	1.63843	0.254683	1.29035e-10
	cg11095027	11	1297066	TOLLIP	3'UTR	N_Shore	-	2.00476	0.311633	1.29156e-10
	cg07814318	15	31624584	KLF13	Body	S_Shelf	-	1.50292	0.233661	1.30025e-10
	cg12202928	2	231036395	SP110;SP110;SP110	ExonBnd;Body;Body	OpenSea	-	2.76665	0.430167	1.30427e-10
	cg18904875	2	202818188			OpenSea	+	-2.75377	0.428173	1.3055e-10
	cg16628876	17	43517764	PLEKHM1;PLEKHM1;PLEKHM1	Body;Body;Body	OpenSea	-	-2.32678	0.361834	1.3133e-10
	cg22273216	3	150607038			OpenSea	-	1.53186	0.238221	1.31424e-10
	cg26898099	5	95192949	C5orf27	Body	OpenSea	+	2.16548	0.336777	1.31773e-10
	cg10705487	5	179108352	CBY3	TSS1500	S_Shore	+	2.45781	0.382243	1.31818e-10
	cg15568069	8	80706015	LINC01607;LOC101927040	Body;Body	OpenSea	-	-1.32377	0.205895	1.3234e-10
	cg13617154	2	73868507	NAT8	Body	OpenSea	-	2.16	0.336025	1.33443e-10
	cg10614054	1	54801682	SSBP3;SSBP3;SSBP3	Body;Body;Body	OpenSea	-	-2.08497	0.324424	1.34681e-10
	cg02045161	16	18948267			OpenSea	-	2.44042	0.379819	1.3598e-10
	cg01101332	4	2916624	ADD1;ADD1;ADD1;ADD1;ADD1;ADD1;ADD1;ADD1;ADD1;ADD1	ExonBnd;ExonBnd;ExonBnd;ExonBnd;ExonBnd;Body;Body;Body;Body;Body	OpenSea	+	2.22296	0.34609	1.37903e-10
	cg06017212	17	1478463	SLC43A2	3'UTR	N_Shore	+	2.80276	0.436413	1.38638e-10
	cg08963753	2	113934256	PSD4	5'UTR	OpenSea	-	2.0472	0.318777	1.38844e-10
	cg08673291	1	248904167	LYPD8;LYPD8	TSS1500;TSS1500	OpenSea	-	1.79897	0.28019	1.40211e-10
	cg21370522	6	31543219	TNF	TSS200	OpenSea	+	2.02068	0.314731	1.40405e-10
	cg27305772	11	65630355	MUS81	Body	S_Shore	+	2.11947	0.330135	1.40691e-10
	cg07543400	17	3824384			N_Shelf	-	2.70433	0.421257	1.41008e-10
	cg26913686	2	191391097	NEMP2	Body	OpenSea	+	2.01178	0.313545	1.44203e-10
	cg20954977	2	232260116	B3GNT7	TSS1500	Island	-	1.38769	0.216293	1.44661e-10
	cg12829473	11	13136812			OpenSea	+	2.01858	0.314644	1.44976e-10
	cg16892975	14	94576066	IFI27;IFI27;IFI27;IFI27;IFI27;IFI27;IFI27;IFI27;IFI27;IFI27	TSS1500;TSS1500;TSS1500;TSS1500;TSS1500;TSS1500;TSS1500;TSS1500;TSS1500;TSS1500	OpenSea	+	2.45634	0.383019	1.47199e-10
	cg18518074	11	64642316	EHD1	Body	N_Shelf	-	1.98118	0.308931	1.47296e-10
	cg13740036	16	82096624	HSD17B2	Body	OpenSea	+	1.99658	0.311334	1.47342e-10
	cg23932390	11	57404450			OpenSea	-	2.06129	0.321462	1.48043e-10
	cg12712122	6	88435312			OpenSea	+	1.73155	0.270092	1.49254e-10
	cg01799818	17	594735	VPS53;VPS53	Body;Body	OpenSea	-	1.50383	0.234599	1.49984e-10
	cg19119643	22	47193620	TBC1D22A;TBC1D22A;TBC1D22A;TBC1D22A;TBC1D22A	Body;Body;Body;Body;Body	S_Shelf	+	2.47468	0.386122	1.51148e-10
	cg08754446	6	37024255			OpenSea	-	-2.62096	0.40898	1.51667e-10
	cg25343388	7	5535641	MIR589;FBXL18	TSS200;Body	S_Shore	+	-1.92915	0.301101	1.53206e-10
	cg26202404	5	32591287	SUB1	Body	OpenSea	+	-1.47084	0.229579	1.5354e-10
	cg12628528	11	72745446	FCHSD2	Body	OpenSea	-	1.86268	0.290746	1.53636e-10
	cg20654695	10	91444521			OpenSea	-	-1.60657	0.250855	1.5583e-10
	cg00549805	8	141901711	PTK2;PTK2;PTK2	Body;5'UTR;5'UTR	OpenSea	+	2.10494	0.32872	1.56792e-10
	cg02378194	18	48695128			OpenSea	-	1.77535	0.277274	1.57368e-10
	cg05791656	2	239977796	HDAC4	Body	S_Shelf	-	-2.06228	0.322089	1.57436e-10
	cg10610290	16	80500080	LOC102724084	Body	OpenSea	+	2.50969	0.39202	1.58331e-10
	cg12998961	2	64633204			OpenSea	-	-2.40075	0.375121	1.60438e-10
	cg16905822	10	924646	LARP4B	Body	OpenSea	-	1.71782	0.26843	1.60879e-10
	cg25889918	2	179916184			OpenSea	+	1.79067	0.279866	1.62148e-10
	cg20634125	6	16407331	ATXN1;ATXN1	5'UTR;5'UTR	OpenSea	+	1.53555	0.240046	1.6365e-10
	cg22202022	3	16675660			OpenSea	+	1.46077	0.228405	1.65119e-10
	cg15298607	9	130865618	SLC25A25;SLC25A25;SLC25A25;SLC25A25;SLC25A25	Body;Body;Body;Body;Body	OpenSea	+	1.73811	0.271844	1.67008e-10
	cg24019564	1	25257566	RUNX3;RUNX3	TSS1500;Body	Island	-	2.46847	0.386115	1.67752e-10
	cg13061976	15	85359001	ALPK3	TSS1500	N_Shore	+	2.17805	0.340707	1.68143e-10
	cg13373343	1	95552972			OpenSea	-	2.13096	0.333367	1.68685e-10
	cg17781958	17	79428404	BAHCC1	Body	Island	+	1.5165	0.23724	1.68699e-10
	cg24155305	14	34644885			OpenSea	+	1.3123	0.205302	1.68918e-10
	cg13819988	17	17487194	PEMT;PEMT;PEMT;PEMT	TSS1500;Body;Body;Body	OpenSea	+	1.99503	0.312121	1.69116e-10
	cg19014607	13	25209505			N_Shelf	+	1.38888	0.217291	1.69182e-10
	cg25790365	15	50549957	HDC	Body	OpenSea	+	2.07974	0.325423	1.70206e-10
	cg08922729	1	21913557			OpenSea	-	-1.63745	0.256395	1.75205e-10
	cg09057405	14	24820950			OpenSea	-	1.79625	0.281278	1.75671e-10
	cg24929954	5	14400864	TRIO	Body	OpenSea	+	1.56648	0.245319	1.76319e-10
	cg10404643	11	8718658	ST5;ST5;ST5	Body;Body;Body	OpenSea	+	2.04047	0.319587	1.77167e-10
	cg02121135	14	24858912			OpenSea	-	1.19474	0.187151	1.78212e-10
	cg03164379	17	40483184	STAT3;STAT3;STAT3	Body;Body;Body	OpenSea	-	1.59298	0.249551	1.78713e-10
	cg18323449	18	11979244			N_Shore	-	2.35624	0.369142	1.79132e-10
	cg03546806	12	114297307	RBM19;RBM19;RBM19	Body;Body;Body	OpenSea	+	1.78716	0.28006	1.81114e-10
	cg14427590	17	60695089			OpenSea	+	2.36745	0.371056	1.82326e-10
	cg18298966	1	28650718			OpenSea	-	1.84082	0.288527	1.82635e-10
	cg16207944	14	106331592			N_Shore	+	-1.36898	0.214584	1.83083e-10
	cg26804974	2	44335362			OpenSea	+	-1.38826	0.217608	1.83106e-10
	cg00234726	2	216756432			OpenSea	+	1.60266	0.251219	1.83236e-10
	cg12615852	14	106330121			N_Shelf	-	-1.05717	0.16572	1.83586e-10
	cg00362690	15	69447139	MIR548H4	Body	OpenSea	+	1.10163	0.172774	1.87363e-10
	cg19163210	15	69599744	PAQR5	5'UTR	OpenSea	+	2.68891	0.421755	1.8809e-10
	cg27061485	16	88989387	CBFA2T3;CBFA2T3	5'UTR;Body	OpenSea	+	-2.44861	0.384091	1.88668e-10
	cg04445427	8	133699791			OpenSea	-	1.35876	0.213198	1.9094e-10
	cg02724461	16	88905520	GALNS	Body	Island	+	1.35931	0.213289	1.91088e-10
	cg14645945	7	107262945	BCAP29;BCAP29;BCAP29	3'UTR;3'UTR;Body	OpenSea	-	2.64041	0.414307	1.91105e-10
	cg18709562	20	20248696	CFAP61	Body	OpenSea	-	2.06675	0.32433	1.91992e-10
	cg18583828	12	31507113			OpenSea	+	1.79651	0.28194	1.92507e-10
	cg16724148	1	100326338	AGL;AGL;AGL;AGL;AGL;AGL	TSS1500;Body;Body;Body;Body;Body	OpenSea	+	1.39954	0.21967	1.93557e-10
	cg12326440	10	328170	MIR7641-2;DIP2C	TSS200;Body	OpenSea	+	-2.0325	0.319027	1.93817e-10
	cg09161193	17	2466482			OpenSea	+	1.88197	0.295416	1.94269e-10
	cg18840187	4	169608898	PALLD;PALLD;PALLD	Body;Body;Body	OpenSea	-	1.99153	0.312735	1.97378e-10
	cg09747445	15	70387268	TLE3;TLE3;TLE3	Body;Body;Body	N_Shore	-	-1.72959	0.271643	1.98643e-10
	cg26161057	1	27881600	AHDC1	5'UTR	OpenSea	+	-2.70029	0.424107	1.9883e-10
	cg09641631	1	35384320	DLGAP3	5'UTR	OpenSea	+	2.48199	0.389857	1.99567e-10
	cg12004045	11	20071710	NAV2-AS2;NAV2;NAV2;NAV2;NAV2;NAV2	TSS1500;Body;Body;Body;Body;Body	OpenSea	+	2.04345	0.321036	2.0119e-10
	cg14751188	20	23186535			OpenSea	-	2.49957	0.39276	2.02604e-10
	cg09080894	6	2962545	SERPINB6;SERPINB6;SERPINB6;SERPINB6;SERPINB6;SERPINB6;SERPINB6;SERPINB6	TSS200;Body;Body;Body;5'UTR;5'UTR;5'UTR;5'UTR	OpenSea	+	2.04575	0.321458	2.0278e-10
	cg19730422	5	156718560	CYFIP2;CYFIP2;CYFIP2;CYFIP2	Body;Body;Body;Body	OpenSea	-	1.89339	0.297638	2.06206e-10
	cg24129923	17	7814251	CHD3;CHD3;CHD3	Body;Body;Body	OpenSea	+	1.99005	0.312848	2.06619e-10
	cg17922226	7	143013614	CLCN1	Body	OpenSea	+	2.45708	0.386294	2.07181e-10
	cg16389578	1	247598641	NLRP3;NLRP3;NLRP3;NLRP3;NLRP3;NLRP3	Body;Body;Body;Body;Body;Body	OpenSea	+	1.43797	0.226092	2.07898e-10
	cg13632814	22	31555141	RNF185;RNF185;RNF185;RNF185;RNF185;RNF185	TSS1500;TSS1500;TSS1500;TSS1500;TSS1500;TSS1500	N_Shore	+	1.679	0.263994	2.08096e-10
	cg00589699	3	50267754	GNAI2;GNAI2;GNAI2	TSS1500;5'UTR;Body	S_Shelf	+	3.91684	0.615883	2.08443e-10
	cg22768761	15	58551412			OpenSea	-	1.33154	0.209378	2.08736e-10
	cg23740758	6	11324433	NEDD9	5'UTR	OpenSea	-	2.07269	0.325956	2.09689e-10
	cg23523139	3	183128474	MCF2L2	Body	OpenSea	-	2.57891	0.405602	2.10495e-10
	cg08789486	6	116411490			OpenSea	+	2.44544	0.384711	2.12755e-10
	cg24048641	2	100751817	AFF3	5'UTR	OpenSea	+	2.70014	0.424792	2.13016e-10
	cg13125822	10	121061302	GRK5	Body	OpenSea	-	-1.9859	0.312456	2.1387e-10
	cg07989312	3	136506546			OpenSea	+	2.62478	0.412978	2.13886e-10
	cg02853470	6	10576673	GCNT2;GCNT2	Body;Body	OpenSea	-	1.94617	0.30621	2.14012e-10
	cg21339801	15	70780001			OpenSea	-	2.00596	0.315641	2.14649e-10
	cg14009097	11	113905622			N_Shore	+	2.60334	0.409708	2.16163e-10
	cg06946797	16	11422409			OpenSea	+	-1.7893	0.281663	2.18286e-10
	cg14172529	3	107822775			OpenSea	+	1.96829	0.309881	2.195e-10
	cg09430935	22	22026574	PPIL2;PPIL2;PPIL2	Body;Body;Body	OpenSea	-	1.76929	0.278575	2.20273e-10
	cg22400554	2	47296930	TTC7A;TTC7A;TTC7A;TTC7A	Body;Body;Body;Body	OpenSea	-	2.63624	0.415164	2.22189e-10
	cg20484181	12	32733371	FGD4;FGD4;FGD4;FGD4;FGD4	5'UTR;5'UTR;Body;Body;Body	OpenSea	-	1.56337	0.246288	2.25291e-10
	cg16740586	21	43655919	ABCG1;ABCG1;ABCG1;ABCG1;ABCG1;ABCG1	Body;Body;Body;Body;Body;Body	S_Shore	+	1.55066	0.244338	2.27277e-10
	cg25966016	10	134353618	INPP5A	Body	S_Shelf	+	-1.99752	0.314757	2.27503e-10
	cg17087356	3	59749626	FHIT;FHIT	Body;Body	OpenSea	+	2.71569	0.427957	2.28277e-10
	cg08305295	5	139556719	CYSTM1	5'UTR	S_Shore	-	-1.63463	0.25764	2.2986e-10
	cg05557291	12	121958763	KDM2B;KDM2B	Body;Body	OpenSea	+	4.07135	0.64173	2.30316e-10
	cg15681261	1	228233217	WNT3A	Body	OpenSea	+	3.19082	0.502996	2.31373e-10
	cg19214239	1	22834996	ZBTB40;ZBTB40	Body;Body	OpenSea	-	1.00675	0.158704	2.3146e-10
	cg04128669	2	192067025			OpenSea	-	-1.24081	0.195639	2.33324e-10
	cg12803108	14	90748007	C14orf102;C14orf102	Body;Body	OpenSea	-	1.85516	0.292513	2.33606e-10
	cg12845145	15	78613558			OpenSea	-	1.91435	0.301896	2.35214e-10
	cg10512006	17	43517795	PLEKHM1;PLEKHM1;PLEKHM1	Body;Body;Body	OpenSea	-	-2.40258	0.378914	2.35795e-10
	cg12234440	7	37011912	ELMO1;ELMO1;ELMO1;ELMO1;ELMO1;ELMO1	Body;Body;Body;Body;5'UTR;5'UTR	OpenSea	+	-2.07599	0.32742	2.36151e-10
	cg07363028	15	63823236	USP3;USP3;USP3;USP3	Body;Body;Body;Body	OpenSea	+	1.33355	0.210359	2.37774e-10
	cg05949017	14	75799748			OpenSea	+	2.3365	0.368623	2.39232e-10
	cg26352161	6	43071742	PTK7;PTK7;PTK7;PTK7	Body;Body;Body;Body	OpenSea	-	1.47858	0.233285	2.39829e-10
	cg02639080	6	28874754	TRIM27	Body	OpenSea	-	1.8857	0.29756	2.41191e-10
	cg17978015	4	14171264			OpenSea	-	1.19977	0.189329	2.41612e-10
	cg02371935	16	87521363	ZCCHC14	Body	OpenSea	-	2.34434	0.369953	2.41711e-10
	cg26500279	2	172102394			OpenSea	-	-1.85242	0.29238	2.43611e-10
	cg18120259	6	43894639	LOC100132354	Body	OpenSea	+	-2.15286	0.339804	2.43728e-10
	cg15133570	2	42461490	EML4;EML4	Body;Body	OpenSea	+	2.09895	0.331375	2.46154e-10
	cg12438536	12	114364761	RBM19;RBM19;RBM19	Body;Body;Body	OpenSea	+	1.61434	0.254951	2.49519e-10
	cg18030453	3	45506216	LARS2	Body	OpenSea	+	2.36676	0.3738	2.50062e-10
	cg16339157	10	74978713	FAM149B1	Body	OpenSea	-	1.68474	0.266111	2.51153e-10
	cg16896579	12	57496251	STAT6;STAT6;STAT6;STAT6;STAT6;STAT6	Body;Body;Body;Body;Body;Body	OpenSea	-	2.92012	0.461288	2.52091e-10
	cg18138532	10	12078337	UPF2;UPF2	5'UTR;5'UTR	OpenSea	-	1.6325	0.257897	2.52626e-10
	cg02456934	16	75108509	ZNRF1	Body	OpenSea	+	-1.99215	0.314717	2.52728e-10
	cg18394552	5	159428643			OpenSea	+	1.35509	0.214099	2.53882e-10
	cg07675998	11	64268315			OpenSea	-	1.56254	0.246966	2.57725e-10
	cg07084617	16	17553768	XYLT1	Body	OpenSea	+	1.92604	0.304506	2.60739e-10
	cg17931917	8	38177120	WHSC1L1;WHSC1L1	Body;Body	OpenSea	+	1.9439	0.307338	2.61069e-10
	cg16352612	7	76054035	ZP3;ZP3	TSS1500;5'UTR	OpenSea	+	-1.72191	0.272254	2.61575e-10
	cg14644456	20	35495547			S_Shelf	+	1.79706	0.284154	2.62248e-10
	cg12953319	21	34141096	PAXBP1;PAXBP1;PAXBP1	Body;Body;Body	N_Shelf	-	1.76724	0.279446	2.62581e-10
	cg19207505	2	103513400			OpenSea	+	-1.7005	0.268951	2.64868e-10
	cg11016847	11	1001652	AP2A2	Body	OpenSea	-	2.04637	0.323747	2.68022e-10
	cg05455036	1	202828149			N_Shore	-	-2.93896	0.465011	2.69216e-10
	cg22790468	5	130866555	RAPGEF6;RAPGEF6;RAPGEF6;RAPGEF6;RAPGEF6;RAPGEF6	Body;Body;Body;Body;Body;Body	OpenSea	-	-1.33795	0.211707	2.69831e-10
	cg22659920	4	153237081			OpenSea	-	1.31266	0.207709	2.70078e-10
	cg14930065	8	37672607	GPR124	Body	OpenSea	+	1.50153	0.237649	2.72574e-10
	cg14350764	20	31443258			OpenSea	+	2.40099	0.380072	2.7449e-10
	cg10221624	2	160779215			OpenSea	-	2.13336	0.33774	2.75546e-10
	cg01944226	17	80188056	SLC16A3;SLC16A3	5'UTR;5'UTR	Island	-	1.97637	0.312889	2.75691e-10
	cg03402112	22	20121432	ZDHHC8;ZDHHC8	Body;Body	S_Shore	+	1.92511	0.304804	2.76752e-10
	cg03374686	8	54935911	TCEA1;TCEA1;TCEA1;TCEA1	TSS1500;TSS1500;TSS1500;TSS1500	S_Shore	+	1.72322	0.27292	2.80168e-10
	cg18097436	15	71763927	THSD4	Body	OpenSea	+	2.3164	0.36692	2.81815e-10
	cg04087920	7	43808290	BLVRA;BLVRA	5'UTR;5'UTR	OpenSea	-	1.54613	0.244921	2.82449e-10
	cg08465799	2	121384080			OpenSea	-	1.26391	0.200275	2.85914e-10
	cg13096857	10	70391643	TET1	Body	OpenSea	+	2.11768	0.335611	2.87662e-10
	cg09481056	16	2339260	ABCA3	Body	Island	-	2.03265	0.322147	2.88072e-10
	cg25358033	12	113714589	TPCN1;TPCN1;TPCN1	Body;Body;Body	OpenSea	-	2.11973	0.335949	2.88112e-10
	cg14915462	2	102093364			S_Shelf	-	-2.31629	0.367161	2.89999e-10
	cg26164761	2	169055243	STK39	Body	OpenSea	+	1.01946	0.161606	2.90694e-10
	cg12972064	3	171887393	FNDC3B;FNDC3B	Body;Body	OpenSea	-	-1.40267	0.222379	2.92018e-10
	cg24349421	22	18389868	MICAL3;MICAL3;MICAL3	TSS1500;TSS1500;5'UTR	OpenSea	+	1.78695	0.283404	2.9631e-10
	cg03750061	10	119131167	PDZD8	Body	N_Shelf	-	2.0175	0.320027	2.98534e-10
	cg13772414	2	222383060	EPHA4	Body	OpenSea	-	1.85658	0.294582	3.01921e-10
	cg20343278	18	7946813	PTPRM;PTPRM	Body;Body	OpenSea	-	0.935813	0.148494	3.02643e-10
	cg09361958	3	128947790			OpenSea	-	-2.44967	0.38872	3.0291e-10
	cg06441457	1	8273949	LOC102724539	Body	S_Shore	-	-1.11668	0.177198	3.02939e-10
	cg06867755	2	225397387	CUL3	Body	OpenSea	+	1.89095	0.300069	3.03236e-10
	cg01324489	21	40114053	LINC00114;LINC00114;LINC00114	Body;Body;Body	OpenSea	-	1.86379	0.295861	3.07529e-10
	cg11250268	20	62297748	RTEL1;RTEL1-TNFRSF6B;RTEL1;RTEL1;RTEL1	5'UTR;Body;Body;Body;Body	OpenSea	-	1.90685	0.302826	3.12872e-10
	cg12680205	10	80303482			OpenSea	+	-2.00209	0.317971	3.13666e-10
	cg16501235	1	150245988	C1orf54	Body	OpenSea	+	2.84714	0.452261	3.15905e-10
	cg09074025	3	188286773	LPP-AS1;LPP;LPP;LPP	TSS1500;Body;Body;Body	OpenSea	+	2.42474	0.385304	3.20628e-10
	cg08380618	14	106370044			OpenSea	-	-1.09165	0.173509	3.23685e-10
	cg24951886	10	13526236	BEND7;BEND7	Body;Body	OpenSea	-	1.49926	0.238369	3.27686e-10
	cg19411922	8	82012575	PAG1	5'UTR	OpenSea	-	1.08274	0.17216	3.2874e-10
	cg18372930	5	137939469			OpenSea	+	-2.18756	0.347881	3.30686e-10
	cg01317029	3	184063497	FAM131A;FAM131A	3'UTR;3'UTR	OpenSea	+	2.35324	0.374244	3.31283e-10
	cg10017105	6	31832428	SLC44A4	Body	S_Shore	+	1.6078	0.255775	3.35461e-10
	cg03228980	14	95942532	SYNE3	TSS1500	OpenSea	+	1.75764	0.279715	3.40512e-10
	cg11816444	13	49326573			OpenSea	-	1.95969	0.311884	3.41131e-10
	cg08429605	17	71258613	CPSF4L	TSS1500	OpenSea	-	1.7528	0.279096	3.48016e-10
	cg15342087	6	30720209			OpenSea	-	-2.25348	0.358858	3.49635e-10
	cg09501509	6	89745356			OpenSea	+	-2.11707	0.33719	3.51868e-10
	cg27271698	14	106330538			N_Shelf	+	-1.02319	0.162976	3.52824e-10
	cg09184151	16	3173141			N_Shore	-	2.42351	0.386045	3.53621e-10
	cg19380996	3	130540113			OpenSea	+	-1.68325	0.268149	3.54806e-10
	cg08261083	22	50289887			OpenSea	-	2.85308	0.454523	3.55252e-10
	cg21120249	9	139921971	C9orf139;C9orf139;ABCA2;ABCA2	5'UTR;1stExon;Body;Body	N_Shore	-	-1.8034	0.287323	3.56413e-10
	cg03651951	1	182041216			OpenSea	+	1.46101	0.232843	3.60809e-10
	cg09379044	4	103702006	LOC102723704	Body	OpenSea	-	-1.9685	0.313779	3.63467e-10
	cg03146371	17	5138469	SCIMP;SCIMP;LOC100130950	TSS1500;TSS1500;Body	OpenSea	+	2.0383	0.324936	3.6484e-10
	cg12016828	16	54032044	FTO	Body	OpenSea	+	1.29102	0.205811	3.65093e-10
	cg07203167	1	183551326	NCF2;NCF2;NCF2;NCF2	Body;Body;Body;Body	OpenSea	-	2.35201	0.374955	3.65191e-10
	cg21648072	6	144683853	UTRN	Body	OpenSea	+	2.16262	0.344775	3.65686e-10
	cg03685481	15	51066872			OpenSea	-	2.82082	0.449808	3.68966e-10
	cg26023268	17	71258215	CPSF4L	TSS200	OpenSea	+	1.59319	0.254134	3.73961e-10
	cg21742338	15	28373418	HERC2	Body	OpenSea	-	2.51679	0.401517	3.76031e-10
	cg22069247	2	232393256	NMUR1	Body	N_Shore	+	1.51964	0.242447	3.76738e-10
	cg23518762	5	138860810	TMEM173;TMEM173	Body;Body	OpenSea	-	-2.75275	0.439239	3.78724e-10
	cg00024674	18	42606304	SETBP1	Body	OpenSea	-	2.12802	0.339583	3.79982e-10
	cg00437879	10	92619295			S_Shore	-	-1.25893	0.200979	3.86353e-10
	cg04364892	5	86595643	RASA1;RASA1	Body;Body	OpenSea	+	2.22365	0.354996	3.86596e-10
	cg23216724	6	167571584	GPR31	TSS1500	OpenSea	+	0.925813	0.147805	3.86947e-10
	cg09600842	7	36231382	EEPD1	Body	OpenSea	+	2.00718	0.320445	3.87e-10
	cg19670472	1	241814813	WDR64	TSS1500	OpenSea	-	1.94418	0.310481	3.91706e-10
	cg15627721	2	232045255			OpenSea	+	1.79933	0.287376	3.93226e-10
	cg26960863	3	64403678			OpenSea	-	1.51319	0.241689	3.94083e-10
	cg20913646	10	127825313	ADAM12;ADAM12;ADAM12;ADAM12;ADAM12	Body;Body;Body;Body;Body	OpenSea	+	2.0891	0.333698	3.95122e-10
	cg08289839	13	111318640	CARS2	Body	OpenSea	-	2.42677	0.38771	3.98217e-10
	cg19683780	8	42907576			N_Shelf	+	1.5302	0.244508	4.00622e-10
	cg13508449	2	109843185	SH3RF3	Body	OpenSea	+	2.0072	0.320753	4.0202e-10
	cg12847371	19	13056058	RAD23A;RAD23A;RAD23A;RAD23A	TSS1500;TSS1500;TSS1500;TSS1500	N_Shore	-	-1.36013	0.217365	4.03121e-10
	cg26002437	10	45473231	C10orf10;RASSF4	Body;Body	S_Shelf	-	-2.08103	0.332632	4.05921e-10
	cg26343550	17	35502609	ACACA;ACACA;ACACA;ACACA;ACACA	Body;Body;Body;Body;Body	OpenSea	-	2.87945	0.460272	4.06649e-10
	cg05701418	6	30131361	TRIM15;TRIM15	5'UTR;1stExon	OpenSea	+	-0.827404	0.13229	4.10589e-10
	cg27586880	18	22237776	LOC729950	Body	OpenSea	-	-1.62221	0.259442	4.15274e-10
	cg08362785	22	40814878	MKL1	Body	Island	-	2.09801	0.335573	4.17027e-10
	cg13012653	5	96078834	CAST;CAST;CAST;CAST;CAST;CAST;CAST;CAST;CAST;CAST;CAST	TSS1500;Body;Body;Body;Body;Body;Body;Body;Body;Body;Body	OpenSea	+	0.90068	0.144068	4.17695e-10
	cg15645885	3	148570766	CPB1	Body	OpenSea	-	1.24363	0.198925	4.17696e-10
	cg23248055	4	56185	ZNF718;ZNF595;ZNF595;ZNF595;ZNF595;ZNF718;ZNF718	TSS1500;5'UTR;5'UTR;Body;Body;Body;Body	S_Shelf	-	1.32572	0.212074	4.19144e-10
	cg03770138	9	136009651	RALGDS	Body	OpenSea	+	-1.79938	0.287846	4.19197e-10
	cg03203220	4	55181512			OpenSea	-	1.70999	0.273546	4.19274e-10
	cg00113074	3	32345052	CMTM8	Body	OpenSea	-	-1.23918	0.198321	4.26929e-10
	cg10922280	16	68034227	DPEP2	TSS1500	OpenSea	-	2.42292	0.387797	4.28157e-10
	cg09627709	7	97755719	LMTK2	Body	OpenSea	-	1.60219	0.25645	4.29041e-10
	cg01350996	16	70793986	VAC14	Body	N_Shelf	-	1.5947	0.255299	4.32301e-10
	cg02995493	1	66311218	PDE4B;PDE4B	5'UTR;5'UTR	OpenSea	+	-2.57572	0.412401	4.34328e-10
	cg25800638	2	24527092	ITSN2;ITSN2;ITSN2	Body;Body;Body	OpenSea	+	1.55334	0.248725	4.35619e-10
	cg01634138	11	4139206	RRM1	Body	OpenSea	+	1.90662	0.305321	4.37159e-10
	cg24534438	2	136498717	UBXN4	TSS1500	N_Shore	+	1.65538	0.265165	4.42219e-10
	cg07038690	19	48167405	GLTSCR1	5'UTR	OpenSea	-	-1.50617	0.241292	4.44351e-10
	cg16405587	3	179478951	USP13	Body	OpenSea	-	-1.57098	0.251681	4.44694e-10
	cg08148645	6	52355118	EFHC1;EFHC1;EFHC1	Body;Body;Body	OpenSea	+	1.63504	0.261991	4.47913e-10
	cg16668097	1	230253723	GALNT2;GALNT2	Body;Body	OpenSea	-	1.4911	0.238955	4.50068e-10
	cg02719954	8	23830907			OpenSea	-	0.809352	0.129719	4.52435e-10
	cg19262289	22	31629476	LIMK2	Body	OpenSea	-	-2.31822	0.371577	4.53506e-10
	cg18151437	19	56638601			OpenSea	+	2.59633	0.416176	4.54504e-10
	cg07683948	14	25480536	STXBP6;STXBP6;STXBP6	5'UTR;5'UTR;5'UTR	OpenSea	-	1.48585	0.238196	4.56214e-10
	cg17326962	1	117338546			OpenSea	-	2.60387	0.417638	4.65588e-10
	cg26559804	11	128391271	ETS1;ETS1;ETS1	Body;Body;Body	N_Shore	-	-1.20499	0.193275	4.66021e-10
	cg17413846	16	25227013	AQP8	TSS1500	OpenSea	-	1.32614	0.212707	4.66077e-10
	cg15633603	2	190399258			OpenSea	+	1.64579	0.263993	4.6722e-10
	cg14792781	2	10116243	GRHL1	Body	OpenSea	+	-1.61664	0.259329	4.68097e-10
	cg05014727	10	6214016	PFKFB3	Body	OpenSea	+	-1.30417	0.20922	4.69458e-10
	cg01536284	2	174585199			OpenSea	-	2.52091	0.404522	4.74378e-10
	cg06637924	10	82041278	MAT1A	Body	OpenSea	+	1.94808	0.312611	4.7493e-10
	cg19647073	15	52312705	MAPK6	5'UTR	S_Shore	+	-4.5241	0.726006	4.75393e-10
	cg03808896	5	132160489	SHROOM1;SHROOM1	Body;Body	S_Shore	-	2.51841	0.404247	4.80258e-10
	cg21576842	14	65718224			OpenSea	+	-2.34644	0.376681	4.8215e-10
	cg03497652	16	4751569	ANKS3	Body	OpenSea	-	1.37413	0.220617	4.84178e-10
	cg12654456	5	177587364			OpenSea	-	2.92274	0.469244	4.84194e-10
	cg00141330	5	58572891	PDE4D;PDE4D;PDE4D;PDE4D;PDE4D;PDE4D	TSS1500;Body;Body;Body;Body;Body	OpenSea	+	1.31729	0.211504	4.85416e-10
	cg08894273	1	161109487			N_Shore	-	2.05932	0.330692	4.88232e-10
	cg00416922	2	191207560	INPP1;INPP1	TSS1500;TSS1500	N_Shore	+	1.99382	0.320257	4.93278e-10
	cg06585734	3	46037942	FYCO1	TSS1500	S_Shore	-	1.82043	0.292454	4.965e-10
	cg22140708	6	10081664			OpenSea	-	1.48361	0.238372	4.98836e-10
	cg15174246	22	30663901	OSM	TSS1500	OpenSea	+	-5.68166	0.912956	5.00571e-10
	cg18147018	20	58872971	MIR646HG	Body	OpenSea	+	1.13861	0.182979	5.03008e-10
	cg02775989	17	47465656			OpenSea	+	1.80886	0.290692	5.03029e-10
	cg24263283	15	59587546	MYO1E	Body	OpenSea	-	-1.50242	0.241455	5.03816e-10
	cg23669118	16	1538347	C16orf38	1stExon	S_Shore	-	1.57588	0.253275	5.04864e-10
	cg08857797	17	40927699	VPS25	Body	OpenSea	-	1.62644	0.261452	5.0882e-10
	cg15317926	1	23490021	LUZP1;LUZP1	5'UTR;5'UTR	OpenSea	-	-1.35416	0.217701	5.10548e-10
	cg24795795	1	171449338			OpenSea	-	1.11229	0.178846	5.13859e-10
	cg00088797	3	12976288	IQSEC1;IQSEC1	Body;Body	N_Shore	+	1.26465	0.203366	5.15948e-10
	cg09738346	12	52371825	ACVR1B;ACVR1B;ACVR1B	Body;Body;Body	OpenSea	+	2.1976	0.353436	5.18506e-10
	cg08124624	1	32367699			OpenSea	+	1.65118	0.265588	5.21058e-10
	cg19709786	6	135059368			OpenSea	+	1.21022	0.194662	5.21129e-10
	cg01627616	4	129752499	JADE1;JADE1;JADE1;JADE1;JADE1;JADE1;JADE1;JADE1	5'UTR;5'UTR;5'UTR;5'UTR;5'UTR;5'UTR;5'UTR;5'UTR	OpenSea	+	2.14645	0.345308	5.24391e-10
	cg07936846	15	99399699	IGF1R;IGF1R	Body;Body	S_Shelf	+	1.92683	0.310048	5.29227e-10
	cg09244305	9	135772446	TSC1;TSC1;TSC1	Body;Body;Body	OpenSea	+	1.69855	0.273327	5.30064e-10
	cg14217107	1	20926720	CDA	Body	OpenSea	+	2.15029	0.346108	5.3545e-10
	cg07835154	12	124941315	NCOR2;NCOR2	Body;Body	Island	-	2.70687	0.435699	5.35649e-10
	cg05075579	11	121421206	SORL1	Body	OpenSea	+	2.6194	0.421747	5.42067e-10
	cg10001455	5	111195742	NREP;NREP	Body;Body	OpenSea	-	-1.2885	0.207474	5.43434e-10
	cg10676501	9	4760014			OpenSea	+	1.7716	0.285309	5.47051e-10
	cg19718817	3	196352455			OpenSea	-	2.57956	0.415446	5.47974e-10
	cg03165472	2	69694127	AAK1	3'UTR	OpenSea	-	2.77775	0.447384	5.48887e-10
	cg09741846	10	75413775	SYNPO2L	Body	OpenSea	+	2.43832	0.392727	5.4951e-10
	cg05673431	17	25871504	KSR1	5'UTR	OpenSea	+	-2.12437	0.342222	5.53342e-10
	cg16047291	1	44252583	ST3GAL3;ST3GAL3;ST3GAL3;ST3GAL3;ST3GAL3;ST3GAL3;ST3GAL3;ST3GAL3;ST3GAL3;ST3GAL3;ST3GAL3;ST3GAL3;ST3GAL3;ST3GAL3;ST3GAL3;ST3GAL3;ST3GAL3;ST3GAL3;ST3GAL3;ST3GAL3;ST3GAL3;ST3GAL3;ST3GAL3;ST3GAL3;ST3GAL3	Body;Body;Body;Body;Body;Body;Body;Body;Body;Body;Body;Body;Body;Body;Body;Body;Body;Body;Body;Body;Body;Body;Body;Body;Body	OpenSea	+	-1.45727	0.23482	5.59269e-10
	cg14352682	6	30614168	C6orf136;C6orf136;C6orf136	TSS1500;TSS1500;TSS1500	N_Shore	-	2.61117	0.420785	5.60807e-10
	cg18097144	2	233923781	INPP5D;INPP5D	TSS1500;TSS1500	N_Shore	-	2.89494	0.466646	5.67135e-10
	cg00358496	17	70693956	SLC39A11;SLC39A11	Body;Body	OpenSea	-	2.33129	0.37579	5.67177e-10
	cg01588399	20	48364470			OpenSea	+	-2.29803	0.370486	5.70569e-10
	cg22448090	1	200978598	KIF21B	Body	OpenSea	-	2.14536	0.345889	5.71644e-10
	cg12244711	17	41655950			OpenSea	+	-1.50453	0.242599	5.74372e-10
	cg05941525	1	173967073			OpenSea	-	1.50032	0.241947	5.76846e-10
	cg16800335	1	43853039	MED8;MED8;MED8	Body;Body;Body	N_Shelf	-	2.25411	0.363549	5.79536e-10
	cg16696202	3	93945049			OpenSea	-	2.29315	0.369895	5.8265e-10
	cg08514932	21	36217108	RUNX1;RUNX1;RUNX1	Body;Body;Body	OpenSea	+	-2.38079	0.384034	5.82722e-10
	cg08016417	4	153588259	TMEM154	Body	OpenSea	-	1.62782	0.26263	5.87365e-10
	cg01208318	14	106329652			N_Shelf	+	-0.955932	0.154233	5.8814e-10
	cg13876756	5	173360041	CPEB4;CPEB4;CPEB4;CPEB4;CPEB4	Body;Body;Body;Body;Body	OpenSea	+	1.42313	0.229643	5.91233e-10
	cg16754929	12	32735744	FGD4	Body	OpenSea	+	1.5345	0.24765	5.94488e-10
	cg17588954	8	19565764			OpenSea	+	1.54739	0.249802	6.01352e-10
	cg01741041	7	5567862	ACTB	Body	N_Shore	+	1.67929	0.271168	6.0768e-10
	cg02485044	13	50234343			OpenSea	-	1.50146	0.242463	6.08783e-10
	cg15773890	6	17259549			OpenSea	-	1.6148	0.260837	6.15333e-10
	cg02508743	8	56903623	LYN;LYN	Body;Body	OpenSea	-	1.43358	0.231577	6.16639e-10
	cg04577162	7	73667397	RFC2;RFC2	Body;Body	N_Shore	+	2.02627	0.327363	6.19937e-10
	cg00013899	1	64992433	CACHD1	Body	OpenSea	-	1.2912	0.208645	6.24455e-10
	cg18663307	21	46341389	ITGB2;ITGB2	5'UTR;TSS1500	OpenSea	+	1.56239	0.252507	6.28299e-10
	cg01676795	7	75586348	POR	Body	OpenSea	+	1.61816	0.261526	6.28836e-10
	cg21433170	11	313408	IFITM1	TSS1500	S_Shore	-	-2.01314	0.325387	6.30843e-10
	cg25134641	5	57430019			OpenSea	-	1.16305	0.188004	6.33278e-10
	cg08564040	2	207474736	ADAM23;ADAM23	ExonBnd;Body	OpenSea	-	1.80689	0.292249	6.47817e-10
	cg15273270	4	36324571	DTHD1;DTHD1	Body;Body	OpenSea	+	-1.21363	0.196334	6.52929e-10
	cg13502023	11	18354034	GTF2H1;GTF2H1	5'UTR;5'UTR	OpenSea	+	-1.41789	0.229388	6.53952e-10
	cg03461457	6	138046150			OpenSea	-	-1.73226	0.280275	6.56563e-10
	cg26768406	17	35446112	ACACA;ACACA;ACACA;ACACA;ACACA	Body;Body;Body;Body;Body	OpenSea	-	2.08729	0.337782	6.61466e-10
	cg11251006	19	2227699	DOT1L	Body	Island	-	1.6919	0.2738	6.61803e-10
	cg26470175	8	126540934			OpenSea	+	2.16139	0.34983	6.65622e-10
	cg05713943	13	97912352	MBNL2;MBNL2;MBNL2	5'UTR;5'UTR;5'UTR	OpenSea	+	-2.61896	0.423904	6.66542e-10
	cg05964041	8	124086964	TBC1D31;TBC1D31	Body;Body	S_Shore	+	-1.47858	0.239333	6.67581e-10
	cg06800849	16	89180587	ACSF3;ACSF3;ACSF3	Body;Body;Body	OpenSea	-	1.76673	0.286027	6.72411e-10
	cg17334945	2	131126377	PTPN18;PTPN18	Body;Body	N_Shelf	-	1.72805	0.279799	6.75629e-10
	cg24678320	19	35451371	ZNF792	Body	N_Shelf	+	-1.35207	0.218924	6.75826e-10
	cg00247870	2	9839765			OpenSea	+	1.99121	0.322519	6.8463e-10
	cg14597545	15	73074210	ADPGK;ADPGK;ADPGK	Body;Body;Body	N_Shore	+	1.70046	0.275427	6.84823e-10
	cg08451817	9	72660665	MAMDC2;MAMDC2	Body;Body	S_Shore	-	-2.30427	0.373311	6.90845e-10
	cg14784813	8	37446921			OpenSea	-	1.85026	0.299776	6.92548e-10
	cg01025072	7	24576519			OpenSea	+	1.43847	0.23308	6.95045e-10
	cg20852179	9	97411488			OpenSea	-	1.96379	0.318218	6.96495e-10
	cg06846976	16	2121682	TSC2;TSC2;TSC2	Body;Body;Body	N_Shelf	-	1.80035	0.291763	6.99258e-10
	cg19039578	16	11483144			OpenSea	+	-1.37055	0.222138	7.02693e-10
	cg14514483	6	158068455	ZDHHC14;ZDHHC14	Body;Body	OpenSea	-	1.52329	0.246907	7.04163e-10
	cg07805542	1	9779309	PIK3CD	Body	S_Shelf	-	-1.20101	0.194673	7.0467e-10
	cg23724135	6	149641504	TAB2;TAB2;TAB2	Body;5'UTR;5'UTR	S_Shore	+	-1.18816	0.192598	7.05731e-10
	cg04118974	1	110359535			OpenSea	+	2.2614	0.366791	7.22732e-10
	cg09664445	17	2612406	KIAA0664	5'UTR	N_Shore	+	2.50814	0.40684	7.24672e-10
	cg21412128	12	57387165	GPR182	TSS1500	OpenSea	+	1.76551	0.286431	7.29835e-10
	cg20962215	19	54713514			S_Shelf	+	-3.02036	0.490065	7.32733e-10
	cg03149958	6	36326677			OpenSea	-	-1.32577	0.215119	7.33641e-10
	cg11766101	16	66515221	BEAN1;BEAN1;BEAN1;BEAN1	3'UTR;3'UTR;Body;Body	OpenSea	+	1.89459	0.307422	7.34338e-10
	cg01888395	9	132145105			N_Shore	+	1.44686	0.234792	7.36737e-10
	cg18152558	4	75956216	PARM1	Body	OpenSea	+	1.0178	0.165185	7.40064e-10
	cg18020072	6	31590640	SNORA38;BAT2	TSS1500;Body	S_Shore	+	2.92372	0.474527	7.41274e-10
	cg00358010	1	221338314			OpenSea	+	-1.87477	0.304296	7.42749e-10
	cg19631651	3	55005522	CACNA2D3	Body	OpenSea	+	-2.32802	0.377915	7.46783e-10
	cg20651995	2	69525471			OpenSea	+	-2.24453	0.364425	7.51813e-10
	cg27570637	7	30603770	LOC401320	Body	OpenSea	-	2.06805	0.335775	7.52049e-10
	cg23720123	21	16813982			OpenSea	+	-1.03912	0.168761	7.60034e-10
	cg10677476	5	54790228	PPAP2A;PPAP2A;PPAP2A	Body;Body;Body	OpenSea	+	1.52615	0.247897	7.64781e-10
	cg14933412	19	2629668	MIR7850;GNG7	TSS1500;5'UTR	OpenSea	+	2.05432	0.333731	7.68384e-10
	cg12150100	7	2741627	AMZ1;AMZ1	Body;Body	S_Shore	-	2.39324	0.388795	7.68853e-10
	cg15095482	17	61190825	TANC2;MIR548W	Body;Body	OpenSea	-	1.3812	0.224387	7.69367e-10
	cg15277588	20	16688413			OpenSea	+	2.17355	0.353165	7.73954e-10
	cg17968322	9	5633526	RIC1;RIC1;RIC1	Body;Body;Body	S_Shelf	-	-1.1727	0.190546	7.74251e-10
	cg03903215	6	149532584			OpenSea	+	1.77563	0.288543	7.7734e-10
	cg02500883	9	104356619	GRIN3A;PPP3R2;PPP3R2	Body;1stExon;3'UTR	N_Shore	+	1.35194	0.219751	7.85439e-10
	cg04508912	7	16844714	AGR2;AGR2	1stExon;5'UTR	OpenSea	-	1.19763	0.194703	7.90793e-10
	cg13627479	7	5741213	RNF216;RNF216	Body;Body	OpenSea	+	-1.38813	0.225677	7.9132e-10
	cg23529129	3	171870162	FNDC3B;FNDC3B	Body;Body	OpenSea	+	-2.23288	0.363017	7.91664e-10
	cg24698774	2	61562609	USP34	Body	OpenSea	-	1.58093	0.25703	7.92315e-10
	cg15984636	6	107143281			OpenSea	-	1.00376	0.163224	7.98018e-10
	cg02456062	17	37912327			S_Shore	+	-1.84857	0.300649	8.03155e-10
	cg14409746	2	242664612	ING5	3'UTR	Island	-	-1.79954	0.292697	8.05455e-10
	cg09506894	9	93736555			OpenSea	+	1.81358	0.295055	8.13428e-10
	cg25536613	12	122075894	ORAI1	Body	OpenSea	+	1.82951	0.297679	8.1676e-10
	cg21362811	5	176765576	LMAN2	Body	S_Shore	-	1.86153	0.302889	8.16778e-10
	cg14021061	11	94466546			OpenSea	-	1.49673	0.243571	8.21827e-10
	cg05304815	8	65669140	CYP7B1	Body	OpenSea	+	-2.36117	0.38426	8.22923e-10
	cg03425527	3	4870421	ITPR1;ITPR1;ITPR1	Body;Body;Body	OpenSea	+	-2.13688	0.34776	8.2308e-10
	cg16916535	21	47863076	PCNT	Body	OpenSea	-	-3.15623	0.513661	8.23716e-10
	cg17260706	11	118782879	BCL9L	TSS1500	S_Shore	+	-2.31521	0.376791	8.23939e-10
	cg11303536	14	89001592	PTPN21	Body	OpenSea	-	1.84317	0.29999	8.26199e-10
	cg05324191	1	116994757	LOC101929023	Body	OpenSea	+	1.63722	0.26648	8.27252e-10
	cg14387452	9	20512334	MLLT3	Body	OpenSea	-	-1.96191	0.319368	8.31381e-10
	cg06850687	12	56587526			S_Shelf	-	1.74374	0.283855	8.31579e-10
	cg07818689	19	53600825	ZNF160;ZNF160;ZNF160	5'UTR;5'UTR;5'UTR	OpenSea	-	1.31494	0.214124	8.42222e-10
	cg26718763	6	29573014	GABBR1;GABBR1;GABBR1	Body;Body;Body	OpenSea	+	-2.06045	0.335526	8.42688e-10
	cg06617834	4	54942790			OpenSea	+	1.52995	0.249147	8.43655e-10
	cg25385322	7	100884094	FIS1	Body	N_Shelf	+	-1.84343	0.300284	8.53287e-10
	cg01231543	16	68741748			OpenSea	-	-1.61675	0.263388	8.56966e-10
	cg19658600	11	2337715	TSPAN32	Body	OpenSea	-	1.66828	0.271834	8.6318e-10
	cg00812761	4	53799391	SCFD2	Body	OpenSea	+	1.8389	0.299644	8.64043e-10
	cg16867702	5	14326531	TRIO	Body	OpenSea	+	1.14167	0.186117	8.79288e-10
	cg24982541	5	96078678	CAST;CAST;CAST;CAST;CAST;CAST;CAST;CAST;CAST;CAST;CAST	TSS1500;Body;Body;Body;Body;Body;Body;Body;Body;Body;Body	OpenSea	+	0.967342	0.157716	8.83388e-10
	cg01456969	6	134414590			OpenSea	-	2.25725	0.368029	8.83836e-10
	cg04588138	10	3251149			OpenSea	-	1.73206	0.282475	8.92798e-10
	cg24575378	1	24583120			OpenSea	-	1.23141	0.200894	9.04589e-10
	cg02651774	9	33922014	UBAP2;UBAP2;UBAP2	3'UTR;3'UTR;3'UTR	OpenSea	+	2.26984	0.370314	9.05379e-10
	cg20844579	2	38725563	LOC101929596	Body	OpenSea	+	1.96619	0.320784	9.06375e-10
	cg04286697	2	232259623	B3GNT7	TSS1500	N_Shore	+	1.82417	0.297618	9.07007e-10
	cg26307105	19	17861017	FCHO1;FCHO1;FCHO1;FCHO1	5'UTR;TSS1500;5'UTR;TSS1500	S_Shelf	-	-1.86176	0.303762	9.08243e-10
	cg25503259	17	29731206	RAB11FIP4	Body	OpenSea	-	1.65719	0.270421	9.12921e-10
	cg08181850	16	17200244	XYLT1	3'UTR	OpenSea	+	1.2231	0.199596	9.14537e-10
	cg16051415	2	128146131			S_Shore	+	1.10491	0.180391	9.30775e-10
	cg26137635	19	32912751	DPY19L3;DPY19L3	Body;Body	OpenSea	+	1.86583	0.304639	9.32822e-10
	cg09251168	8	116976019	LINC00536;LINC00536	ExonBnd;Body	OpenSea	-	1.75603	0.286726	9.34726e-10
	cg11725046	10	76016010	ADK;ADK;ADK;ADK	Body;Body;Body;Body	OpenSea	+	1.8067	0.295022	9.37517e-10
	cg11213508	16	28504834	CLN3;CLN3;CLN3;CLN3;CLN3;CLN3;APOBR	TSS1500;TSS1500;TSS1500;TSS1500;TSS1500;TSS1500;TSS1500	S_Shore	-	1.97464	0.322465	9.39618e-10
	cg12802826	12	62309317	FAM19A2	5'UTR	OpenSea	+	1.23525	0.201743	9.43773e-10
	cg23522915	12	48199277	HDAC7;HDAC7	Body;Body	OpenSea	-	-3.03633	0.495933	9.46204e-10
	cg13710960	17	30250943			OpenSea	-	1.44442	0.235959	9.51916e-10
	cg06000943	1	110632445	LINC01397	Body	OpenSea	+	1.61777	0.26432	9.57894e-10
	cg23237276	14	101827449			N_Shelf	+	1.5874	0.259382	9.6131e-10
	cg25985943	18	42872382	SLC14A2	5'UTR	OpenSea	+	-1.93259	0.315796	9.62628e-10
	cg05831191	16	67201012	HSF4;HSF4;HSF4;HSF4	Body;Body;ExonBnd;ExonBnd	S_Shore	+	1.88315	0.307723	9.63227e-10
	cg05962781	1	115599145	TSPAN2	Body	OpenSea	-	2.08077	0.340037	9.65468e-10
	cg07409471	17	80833638	TBCD	Body	S_Shelf	+	2.18213	0.356602	9.65505e-10
	cg07031070	6	28543670	SCAND3	Body	OpenSea	-	1.62568	0.265734	9.74848e-10
	cg08624826	8	43016670	HGSNAT	Body	OpenSea	+	2.554	0.417534	9.79885e-10
	cg20302062	8	37434725			OpenSea	-	2.66442	0.435698	9.89707e-10
	cg26565476	8	37730793	RAB11FIP1;RAB11FIP1;RAB11FIP1;RAB11FIP1	Body;5'UTR;1stExon;Body	OpenSea	+	1.59195	0.26037	9.96556e-10
	cg19968742	2	33311713	LTBP1	Body	OpenSea	-	1.12824	0.18454	9.98976e-10
	cg21584092	7	76007002			N_Shelf	+	2.71768	0.444555	1.00226e-09
	cg24365837	1	10509935	APITD1;CORT	Body;TSS200	OpenSea	+	1.81771	0.297355	1.00438e-09
	cg26536713	10	89788462			OpenSea	-	2.04644	0.334784	1.0057e-09
	cg02491794	2	47204734	TTC7A;TTC7A;TTC7A;TTC7A	Body;5'UTR;Body;Body	OpenSea	+	-1.87742	0.307211	1.01537e-09
	cg25924783	4	87932980	AFF1;AFF1	Body;Body	OpenSea	+	-1.74152	0.284981	1.01656e-09
	cg23099476	14	75746797	FOS	Body	Island	-	1.2422	0.203302	1.02219e-09
	cg27586401	20	5054189			OpenSea	-	-2.09437	0.342796	1.02501e-09
	cg05304879	5	175976211	CDHR2;CDHR2	TSS200;5'UTR	OpenSea	+	1.85747	0.304035	1.0269e-09
	cg23163200	21	34186122	C21orf62;C21orf62;C21orf62	TSS200;TSS200;TSS200	OpenSea	+	2.12132	0.347342	1.04049e-09
	cg22550557	16	12297793	SNX29	Body	OpenSea	-	1.92108	0.314567	1.04192e-09
	cg19728382	5	172757276	STC2	TSS1500	S_Shore	-	1.99712	0.327114	1.05366e-09
	cg19206131	2	26225806			OpenSea	-	2.58038	0.422742	1.06255e-09
	cg10014405	1	16012344	PLEKHM2	Body	S_Shore	+	1.57672	0.258345	1.06767e-09
	cg15383093	12	96441084			OpenSea	+	1.82026	0.298253	1.06816e-09
	cg21057323	14	103412980	CDC42BPB	Body	OpenSea	+	1.98856	0.325848	1.07054e-09
	cg00358895	4	36258205	LOC439933;LOC439933	Body;Body	OpenSea	-	1.434	0.234981	1.07124e-09
	cg22870160	1	231830793	DISC1;DISC1;DISC1;DISC1;DISC1;DISC1;DISC1;DISC1;DISC1;DISC1;DISC1;DISC1;DISC1;DISC1;DISC1;DISC1;DISC1;DISC1;DISC1;DISC1;DISC1;DISC1;DISC1;TSNAX-DISC1;TSNAX-DISC1;TSNAX-DISC1;TSNAX-DISC1;TSNAX-DISC1;TSNAX-DISC1;TSNAX-DISC1;TSNAX-DISC1	Body;Body;Body;Body;Body;Body;Body;Body;Body;Body;Body;Body;Body;Body;Body;Body;Body;Body;Body;Body;Body;Body;Body;Body;Body;Body;Body;Body;Body;Body;Body	OpenSea	-	1.70175	0.278862	1.07218e-09
	cg06646796	14	24104741	DHRS2;DHRS2	TSS1500;TSS1500	OpenSea	-	1.91336	0.313555	1.07429e-09
	cg18062721	3	11643427	VGLL4;VGLL4	Body;Body	OpenSea	-	1.13854	0.186608	1.08042e-09
	cg27111374	19	8483316	MARCH2;MARCH2;MARCH2	5'UTR;5'UTR;5'UTR	OpenSea	-	-1.29354	0.212061	1.08987e-09
	cg13137259	7	36698863	AOAH;AOAH;AOAH;AOAH;AOAH;AOAH	ExonBnd;ExonBnd;ExonBnd;Body;Body;Body	OpenSea	-	0.775199	0.127114	1.09934e-09
	cg01936915	3	111018478			OpenSea	-	-2.23126	0.366009	1.11503e-09
	cg11399254	1	47694517	TAL1	5'UTR	N_Shore	-	-1.68023	0.275625	1.11591e-09
	cg20887417	12	12182089			OpenSea	+	-2.10025	0.344585	1.12321e-09
	cg21444731	22	24034126	RGL4;LOC91316;RGL4	5'UTR;Body;1stExon	OpenSea	-	2.14952	0.352728	1.13037e-09
	cg26487268	2	237658167			OpenSea	+	2.04945	0.336335	1.13409e-09
	cg23232188	3	121556543	EAF2	Body	S_Shelf	+	1.61302	0.26479	1.14676e-09
	cg03722757	17	80188275	SLC16A3;SLC16A3;SLC16A3	5'UTR;5'UTR;5'UTR	Island	+	2.45055	0.40228	1.14707e-09
	cg09815212	11	64899926	SYVN1;SYVN1	Body;Body	N_Shore	+	2.26027	0.371217	1.16757e-09
	cg04051889	16	85028024	ZDHHC7;ZDHHC7	5'UTR;5'UTR	OpenSea	-	2.19941	0.361287	1.17564e-09
	cg01185921	10	116444463	ABLIM1;ABLIM1	TSS200;TSS200	OpenSea	-	-1.68198	0.276408	1.19436e-09
	cg15924887	1	201685419	NAV1;IPO9-AS1	Body;Body	OpenSea	-	2.23303	0.367037	1.20355e-09
	cg03234777	11	118095544	AMICA1	5'UTR	OpenSea	-	2.63232	0.432932	1.23173e-09
	cg15689385	17	48266120	COL1A1;COL1A1	ExonBnd;Body	OpenSea	-	2.93576	0.482869	1.23475e-09
	cg16142112	7	37290519	ELMO1;ELMO1;ELMO1	Body;Body;Body	OpenSea	-	-2.68601	0.441804	1.23608e-09
	cg26161997	4	124281050			OpenSea	-	1.48372	0.24405	1.23658e-09
	cg19564893	4	81048483			OpenSea	+	-0.806918	0.132731	1.23819e-09
	cg17580616	11	47350136	MADD;MADD;MADD;MADD;MADD;MADD;MADD;MADD;MADD;MADD	Body;Body;Body;Body;Body;Body;Body;Body;Body;Body	OpenSea	+	1.46155	0.240438	1.24347e-09
	cg03500056	16	8814507	ABAT;ABAT;ABAT	5'UTR;TSS200;5'UTR	OpenSea	+	1.77882	0.292676	1.25047e-09
	cg18088139	20	20248664	CFAP61	Body	OpenSea	+	1.92139	0.316138	1.25109e-09
	cg26495625	1	192522020			OpenSea	-	-1.19216	0.196155	1.25136e-09
	cg23540819	8	17940228	ASAH1;ASAH1;ASAH1	Body;Body;Body	N_Shore	-	2.00433	0.329887	1.26598e-09
	cg10993442	1	25257587	RUNX3;RUNX3	TSS1500;Body	Island	-	1.99801	0.328875	1.27004e-09
	cg16763552	12	12185414			OpenSea	+	-1.95848	0.32239	1.2732e-09
	cg00565561	3	41730513	ULK4	Body	OpenSea	-	-2.13429	0.351394	1.28201e-09
	cg24695409	2	122951455			OpenSea	-	1.27264	0.209539	1.28413e-09
	cg22542050	1	98924511			OpenSea	-	1.40109	0.230779	1.3031e-09
	cg27630863	18	45428160	SMAD2;SMAD2;SMAD2	5'UTR;5'UTR;5'UTR	OpenSea	-	1.69211	0.278725	1.30508e-09
	cg21800396	10	96968197	ACSM6	Body	OpenSea	-	1.37513	0.226518	1.30645e-09
	cg06629713	2	60580559			OpenSea	-	2.21563	0.365031	1.31492e-09
	cg16397193	11	46382485	DGKZ;DGKZ;DGKZ;DGKZ;DGKZ;DGKZ;DGKZ	TSS1500;Body;Body;Body;Body;Body;Body	OpenSea	+	-2.57835	0.424838	1.32045e-09
	cg10965265	7	128306480			OpenSea	-	0.858962	0.141557	1.32928e-09
	cg22673476	2	233983207	INPP5D;INPP5D	Body;Body	OpenSea	-	2.23693	0.368672	1.33262e-09
	cg02260430	5	149673232			N_Shelf	-	2.8257	0.465827	1.34555e-09
	cg00562173	17	36057891	HNF1B;HNF1B;HNF1B	Body;Body;Body	OpenSea	-	1.93544	0.319067	1.3461e-09
	cg20346774	15	59436893	MYO1E	Body	OpenSea	+	1.24409	0.205111	1.3501e-09
	cg05160320	6	3234309			S_Shelf	-	1.55631	0.256609	1.35462e-09
	cg03128029	2	203143288	NOP58	Body	OpenSea	+	-1.31618	0.217026	1.35717e-09
	cg00607627	16	28995994	LAT;LAT;LAT;LAT	TSS200;TSS1500;TSS1500;TSS1500	OpenSea	-	-1.96104	0.323369	1.35888e-09
	cg02643958	2	191726329			OpenSea	-	2.19445	0.361885	1.36271e-09
	cg12647970	6	3234297			S_Shelf	-	1.47163	0.242706	1.36693e-09
	cg27366072	12	12222913	BCL2L14;BCL2L14;BCL2L14	TSS1500;TSS1500;TSS1500	OpenSea	-	1.97088	0.325061	1.36985e-09
	cg12187985	18	23654410	SS18;SS18;SS18	Body;Body;Body	OpenSea	-	1.18347	0.19521	1.3746e-09
	cg08722865	3	42109139			OpenSea	+	1.64434	0.27123	1.37468e-09
	cg11451725	9	75263896	TMC1	Body	OpenSea	+	1.1343	0.187108	1.37695e-09
	cg25581781	11	12173073	MICAL2;MICAL2;MICAL2;MICAL2;MICAL2	5'UTR;5'UTR;5'UTR;5'UTR;5'UTR	OpenSea	-	2.62747	0.433476	1.38445e-09
	cg06086933	1	100326491	AGL;AGL;AGL;AGL;AGL;AGL	TSS1500;Body;Body;Body;Body;Body	OpenSea	-	1.16723	0.19257	1.38501e-09
	cg25242306	13	74667131	KLF12	5'UTR	OpenSea	-	1.97429	0.32572	1.38512e-09
	cg03182584	7	36364854	KIAA0895;KIAA0895	3'UTR;3'UTR	OpenSea	-	1.39906	0.230824	1.38635e-09
	cg20839080	18	53177891	TCF4;TCF4;TCF4;TCF4;TCF4;TCF4;TCF4;TCF4;TCF4	1stExon;5'UTR;Body;Body;Body;Body;Body;Body;Body	OpenSea	-	-1.21323	0.200169	1.38752e-09
	cg14416623	2	133561787	NCKAP5;NCKAP5	Body;Body	OpenSea	-	1.83584	0.302939	1.39542e-09
	cg23442292	5	134571189	C5orf66	5'UTR	OpenSea	+	3.14942	0.51983	1.40896e-09
	cg19913465	19	7767075	FCER2	TSS200	OpenSea	-	2.35283	0.388355	1.40996e-09
	cg14240593	19	3409474	NFIC;NFIC;NFIC;NFIC;NFIC	Body;Body;Body;Body;Body	OpenSea	-	2.64891	0.437311	1.42031e-09
	cg08728154	10	74506799	MCU;MCU;MCU;MCU	Body;Body;Body;Body	OpenSea	+	2.2403	0.369858	1.42104e-09
	cg04557677	19	17959082	JAK3	TSS1500	S_Shore	+	-4.1732	0.688991	1.42292e-09
	cg09363752	13	74341628	KLF12	Body	OpenSea	+	1.36217	0.2249	1.42443e-09
	cg19393755	17	71258101	CPSF4L	TSS200	OpenSea	+	1.67961	0.277336	1.4294e-09
	cg10488899	6	167243710	RPS6KA2	Body	OpenSea	-	1.6784	0.27714	1.43012e-09
	cg20701305	4	26875055	STIM2;STIM2;STIM2	Body;Body;Body	OpenSea	+	1.02982	0.170046	1.43026e-09
	cg08736813	2	179396214	TTN;TTN;TTN;MIR548N;TTN	Body;Body;Body;Body;Body	OpenSea	-	1.51304	0.249842	1.43142e-09
	cg24741430	15	67095711			OpenSea	+	-1.82089	0.300683	1.4328e-09
	cg23064873	8	37457573			OpenSea	-	1.68893	0.278916	1.43739e-09
	cg13783786	9	112697363	PALM2;PALM2-AKAP2;PALM2;PALM2-AKAP2	Body;Body;Body;Body	OpenSea	-	1.47978	0.244388	1.44012e-09
	cg12716379	6	158388427			OpenSea	+	-1.61539	0.266878	1.45909e-09
	cg22818215	10	119184588			OpenSea	-	1.96719	0.325064	1.47028e-09
	cg14389518	1	110429895			OpenSea	-	3.30993	0.546967	1.47264e-09
	cg08757176	1	145563216	ANKRD35;ANKRD35;NBPF20;NBPF10;NBPF10	Body;Body;Body;Body;Body	OpenSea	+	-1.98991	0.328869	1.47862e-09
	cg04756010	6	5778988			OpenSea	-	2.2773	0.376366	1.47869e-09
	cg22138494	13	77949107			OpenSea	-	1.46722	0.242494	1.48082e-09
	cg11104177	10	123605117	ATE1;ATE1;ATE1;ATE1;ATE1;ATE1	Body;Body;Body;Body;Body;Body	OpenSea	-	-0.812307	0.134266	1.48589e-09
	cg24495667	1	236179604	NID1	Body	OpenSea	+	1.58435	0.26192	1.49508e-09
	cg07134632	4	2925654	ADD1;ADD1;ADD1;ADD1	Body;Body;Body;Body	N_Shelf	-	1.64636	0.272273	1.51612e-09
	cg01436624	6	43674465			OpenSea	-	1.33788	0.221293	1.5256e-09
	cg04010915	12	110547053			OpenSea	+	2.28834	0.37852	1.52757e-09
	cg13040596	3	52684753	PBRM1	Body	OpenSea	-	1.63094	0.269781	1.52852e-09
[truncated: 861 more rows]
