# Supplementary material for: Blood-based epigenome-wide analyses of chronic low-grade inflammation across diverse population cohorts
Source: Cell Genom. 2024 Apr 30;4(5):100544. doi: 10.1016/j.xgen.2024.100544 (PMC11099341; doi:10.1016/j.xgen.2024.100544)
Supplement: Table S3. Results from Bayesian penalized regression for epigenome-wide association study, related to Figure 2B [file mmc4.xlsx]

## Sheet: Table S3
Table S3. Results from Bayesian penalised regression - epigenome-wide association study, related to Figure 2B.
Significant associations from Bayesian penalised regression EWAS on CRP levels in Generation Scotland. Probes where the group surpassed a posterior inclusion probability of 80% are shown and the lead CpG is highlighted (see main text for details).
	CpG	Chromosome	Position	Gene	Beta	2.5% Credible Interval	97.5% Credible Interval	PIP	Group	Lead CpG in Group?	Group PIP
	cg05325763	11	68607719	CPT1A;CPT1A	-1e-06	0	0	0.001	cg00574958	No	1.001
	cg17058475	11	68607737	CPT1A;CPT1A	0	0	0	0	cg00574958	No	1.001
	cg00574958	11	68607622	CPT1A;CPT1A	-0.04	-0.06	-0.03	1	cg00574958	Yes	1.001
	cg00298324	20	822788	FAM110A;FAM110A	0	0	0	0	cg00622595	No	0.979
	cg00622595	20	823182	FAM110A;FAM110A;FAM110A;FAM110A;FAM110A	-0.05	-0.07	-0.02	0.979	cg00622595	Yes	0.979
	cg00983060	6	31531190		0.03	0	0.05	0.822	cg00983060	Yes	0.822
	cg02590484	17	38178658	MED24;MED24;MED24;MED24;MED24;MED24;MED24;MED24	0.05	0.03	0.07	0.987	cg02590484	Yes	0.987
	cg02650017	17	47301614	PHOSPHO1;PHOSPHO1	-0.1	-0.1	-0.1	1	cg02650017	Yes	1
	cg19693031	1	145441552	TXNIP	-0.003	-0.04	0	0.104	cg02988288	No	0.979
	cg26974062	1	145440734	TXNIP;NBPF20;NBPF10;NBPF10	-0.002	-0.03	0	0.058	cg02988288	No	0.979
	cg02988288	1	145440445	TXNIP;NBPF20;NBPF10;NBPF10	-0.03	-0.05	0	0.817	cg02988288	Yes	0.979
	cg03741185	19	18201510	IL12RB1	0.06	0.04	0.08	1	cg03741185	Yes	1
	cg03957124	6	37016869		-2e-05	0	0	0.001	cg04176813	No	1.001
	cg04176813	6	37017355		-0.05	-0.07	-0.04	1	cg04176813	Yes	1.001
	cg04937481	20	5637035		0.09	0.06	0.1	1	cg04937481	Yes	1
	cg06368617	14	91591683	SNORA11B;C14orf159;C14orf159;C14orf159;C14orf159;C14orf159;C14orf159;C14orf159;C14orf159;C14orf159	0	0	0	0	cg05131266	No	0.938
	cg05131266	14	91591888	C14orf159;C14orf159;C14orf159;SNORA11B;C14orf159;C14orf159	0.04	0	0.05	0.938	cg05131266	Yes	0.938
	cg05147692	1	159684684	CRP	-0.04	-0.05	-0.03	1	cg05147692	Yes	1
	cg05710777	2	65089821	LOC101927438	-0.07	-0.08	-0.05	1	cg05710777	Yes	1
	cg06192883	15	52554171	MYO5C	0.06	0.03	0.09	0.993	cg06192883	Yes	0.993
	cg07212401	2	20059985		0.06	0.03	0.08	1	cg07212401	Yes	1
	cg00802237	14	94858066	SERPINA1;SERPINA1;SERPINA1;SERPINA1;SERPINA1;SERPINA1;SERPINA1;SERPINA1;SERPINA1;SERPINA1	-3e-06	0	0	0.001	cg07252680	No	1.107
	cg01431455	14	94858182	SERPINA1;SERPINA1;SERPINA1;SERPINA1;SERPINA1;SERPINA1;SERPINA1;SERPINA1;SERPINA1;SERPINA1	0.0006	0	0	0.014	cg07252680	No	1.107
	cg01606800	14	94855990	SERPINA1;SERPINA1;SERPINA1;SERPINA1;SERPINA1;SERPINA1;SERPINA1;SERPINA1;SERPINA1;SERPINA1;SERPINA1	0	0	0	0	cg07252680	No	1.107
	cg01856754	14	94857074	SERPINA1;SERPINA1;SERPINA1;SERPINA1;SERPINA1;SERPINA1;SERPINA1;SERPINA1;SERPINA1;SERPINA1	-0.0003	0	0	0.008	cg07252680	No	1.107
	cg04179148	14	94858339	SERPINA1;SERPINA1;SERPINA1;SERPINA1;SERPINA1;SERPINA1;SERPINA1;SERPINA1;SERPINA1;SERPINA1	0	0	0	0	cg07252680	No	1.107
	cg10070185	14	94857151	SERPINA1;SERPINA1;SERPINA1;SERPINA1;SERPINA1;SERPINA1;SERPINA1;SERPINA1;SERPINA1;SERPINA1	0	0	0	0	cg07252680	No	1.107
	cg24621042	14	94857275	SERPINA1;SERPINA1;SERPINA1;SERPINA1;SERPINA1;SERPINA1;SERPINA1;SERPINA1;SERPINA1;SERPINA1	0.004	0	0.05	0.084	cg07252680	No	1.107
	cg07252680	14	94857224	SERPINA1;SERPINA1;SERPINA1;SERPINA1;SERPINA1;SERPINA1;SERPINA1;SERPINA1;SERPINA1;SERPINA1	-0.09	-0.1	-0.05	1	cg07252680	Yes	1.107
	cg07794010	1	114665617	SYT6	0.03	0	0.05	0.864	cg07794010	Yes	0.864
	cg07811261	16	73116575		-0.09	-0.1	-0.07	1	cg07811261	Yes	1
	cg02538248	16	75045643	ZNRF1	1e-06	0	0	0.001	cg07978331	No	0.988
	cg07575207	16	75046592	ZNRF1	0	0	0	0	cg07978331	No	0.988
	cg07978331	16	75046041	ZNRF1	-0.06	-0.09	-0.03	0.987	cg07978331	Yes	0.988
	cg08857797	17	40927699	VPS25	0.1	0.06	0.1	1	cg08857797	Yes	1
	cg09349128	22	50327986		-0.1	-0.1	-0.08	1	cg09349128	Yes	1
	cg09765245	2	101926154	RNF149	-0.07	-0.1	-0.05	1	cg09765245	Yes	1
	cg09996019	2	70296389	PCBP1-AS1	-0.1	-0.2	-0.08	1	cg09996019	Yes	1
	cg26446803	11	1807232		0	0	0	0	cg10927968	No	0.897
	cg10927968	11	1807333		0.04	0	0.06	0.897	cg10927968	Yes	0.897
	cg10967114	5	150442668	TNIP1	-0.03	-0.05	0	0.842	cg10967114	Yes	0.842
	cg13274938	17	38493822	RARA;RARA;RARA	0.04	0	0.06	0.962	cg13274938	Yes	0.962
	cg07394645	3	71891449		2e-06	0	0	0.001	cg13373048	No	1.001
	cg13373048	3	71892575		-0.3	-0.3	-0.2	1	cg13373048	Yes	1.001
	cg13575798	7	127641221	SND1	-0.03	-0.05	0	0.908	cg13575798	Yes	0.908
	cg14216476	3	129636326		0.06	0.04	0.08	0.995	cg14216476	Yes	0.995
	cg00181154	3	186646995	ST6GAL1;ST6GAL1	0	0	0	0	cg15928398	No	0.932
	cg14548590	3	186647026	ST6GAL1;ST6GAL1	0	0	0	0	cg15928398	No	0.932
	cg15928398	3	186647950	ST6GAL1;ST6GAL1	-0.03	-0.04	0	0.932	cg15928398	Yes	0.932
	cg15458222	3	121380533	HCLS1	0	0	0	0	cg17364865	No	1
	cg17364865	3	121380361	HCLS1;HCLS1	0.1	0.07	0.1	1	cg17364865	Yes	1
	cg17913566	21	37801207		-0.05	-0.07	0	0.958	cg17913566	Yes	0.958
	cg17928676	19	45414742		0.04	0.02	0.05	0.999	cg17928676	Yes	0.999
	cg00314247	17	76408337	PGS1;PGS1;PGS1;PGS1	0	0	0	0	cg18787963	No	1
	cg01935992	17	76408791	PGS1;PGS1;PGS1;PGS1	0	0	0	0	cg18787963	No	1
	cg18787963	17	76409193	PGS1;PGS1;PGS1;PGS1	-0.07	-0.1	-0.03	1	cg18787963	Yes	1
	cg19634849	5	139639325	PFDN1	-0.03	-0.06	0	0.862	cg19634849	Yes	0.862
	cg19788934	12	121455706	C12orf43	0.04	0	0.06	0.889	cg19788934	Yes	0.889
	cg21262032	1	154437693	IL6R;IL6R	-0.05	-0.07	-0.04	1	cg21262032	Yes	1
	cg01169021	5	140792918	PCDHGA4;PCDHGA6;PCDHGA9;PCDHGA1;PCDHGA8;PCDHGA5;PCDHGB1;PCDHGA10;PCDHGB4;PCDHGA3;PCDHGA10;PCDHGA2;PCDHGB6;PCDHGA7;PCDHGB2;PCDHGB5;PCDHGB3	0.001	0	0.03	0.044	cg21580428	No	0.961
	cg01311360	5	140792558	PCDHGA4;PCDHGA6;PCDHGA9;PCDHGA1;PCDHGA8;PCDHGA5;PCDHGB1;PCDHGB4;PCDHGA3;PCDHGA10;PCDHGA2;PCDHGB6;PCDHGA7;PCDHGB2;PCDHGA10;PCDHGB5;PCDHGB3	0	0	0	0	cg21580428	No	0.961
	cg01439264	5	140792540	PCDHGA10;PCDHGA10;PCDHGA8;PCDHGB5;PCDHGA9;PCDHGB6;PCDHGA1;PCDHGA2;PCDHGA3;PCDHGB1;PCDHGA4;PCDHGB2;PCDHGA5;PCDHGB3;PCDHGA6;PCDHGA7;PCDHGB4	-2e-05	0	0	0.002	cg21580428	No	0.961
	cg07620533	5	140793470	PCDHGA4;PCDHGA6;PCDHGA9;PCDHGA1;PCDHGA8;PCDHGA5;PCDHGB1;PCDHGA10;PCDHGB4;PCDHGA3;PCDHGA10;PCDHGA2;PCDHGB6;PCDHGA7;PCDHGB2;PCDHGB5;PCDHGB3	-1e-05	0	0	0.002	cg21580428	No	0.961
	cg10029377	5	140792514	PCDHGA10;PCDHGA10;PCDHGA8;PCDHGB5;PCDHGA9;PCDHGB6;PCDHGA1;PCDHGA2;PCDHGA3;PCDHGB1;PCDHGA4;PCDHGB2;PCDHGA5;PCDHGB3;PCDHGA6;PCDHGA7;PCDHGB4	2e-05	0	0	0.001	cg21580428	No	0.961
	cg10917547	5	140792684	PCDHGA4;PCDHGA6;PCDHGA9;PCDHGA1;PCDHGA8;PCDHGA5;PCDHGB1;PCDHGB4;PCDHGA3;PCDHGA10;PCDHGA2;PCDHGB6;PCDHGA7;PCDHGB2;PCDHGA10;PCDHGB5;PCDHGB3	7e-05	0	0	0.004	cg21580428	No	0.961
	cg22847228	5	140792700	PCDHGA4;PCDHGA6;PCDHGA9;PCDHGA1;PCDHGA8;PCDHGA5;PCDHGB1;PCDHGB4;PCDHGA3;PCDHGA10;PCDHGA2;PCDHGB6;PCDHGA7;PCDHGB2;PCDHGA10;PCDHGB5;PCDHGB3	0.0009	0	0.02	0.039	cg21580428	No	0.961
	cg25353450	5	140792511	PCDHGA4;PCDHGA6;PCDHGA9;PCDHGA1;PCDHGA8;PCDHGA10;PCDHGA5;PCDHGB1;PCDHGA10;PCDHGB4;PCDHGA3;PCDHGA2;PCDHGB6;PCDHGA7;PCDHGB2;PCDHGB5;PCDHGB3	1e-05	0	0	0.001	cg21580428	No	0.961
	cg26826004	5	140792596	PCDHGA4;PCDHGA6;PCDHGA9;PCDHGA1;PCDHGA8;PCDHGA5;PCDHGB1;PCDHGB4;PCDHGA3;PCDHGA10;PCDHGA2;PCDHGB6;PCDHGA7;PCDHGB2;PCDHGA10;PCDHGB5;PCDHGB3	0	0	0	0	cg21580428	No	0.961
	cg21580428	5	140792814	PCDHGA4;PCDHGA6;PCDHGA9;PCDHGA1;PCDHGA8;PCDHGA5;PCDHGB1;PCDHGA10;PCDHGB4;PCDHGA3;PCDHGA10;PCDHGA2;PCDHGB6;PCDHGA7;PCDHGB2;PCDHGB5;PCDHGB3	0.03	0	0.05	0.868	cg21580428	Yes	0.961
	cg22400554	2	47296930	TTC7A;TTC7A;TTC7A;TTC7A	0.06	0.04	0.07	1	cg22400554	Yes	1
	cg23073132	6	135518015	MYB;MYB;MYB;MYB;MYB;MYB;MYB;MYB	0.06	0.03	0.09	0.977	cg23073132	Yes	0.977
	cg24405567	15	70787565		-0.09	-0.1	-0.05	1	cg24405567	Yes	1
	cg24499891	6	25007637	FAM65B	-0.05	-0.06	-0.03	1	cg24499891	Yes	1
	cg01489225	2	128458328	SFT2D3	-2e-05	0	0	0.001	cg24925163	No	1.01
	cg03339817	2	128458281	SFT2D3	0.0002	0	0	0.007	cg24925163	No	1.01
	cg08726863	2	128458401	SFT2D3	0	0	0	0	cg24925163	No	1.01
	cg11206634	2	128458399	SFT2D3	0	0	0	0	cg24925163	No	1.01
	cg15212453	2	128458434	SFT2D3	-1e-05	0	0	0.001	cg24925163	No	1.01
	cg20154206	2	128458240	SFT2D3	-2e-05	0	0	0.001	cg24925163	No	1.01
	cg24925163	2	128458248	SFT2D3	0.05	0.03	0.08	1	cg24925163	Yes	1.01
	cg25774891	19	45267488		-0.04	-0.06	0	0.898	cg25774891	Yes	0.898
	cg25780496	15	101137253	LINS	-0.05	-0.1	0	0.817	cg25780496	Yes	0.817
	cg26248007	13	48730782		0.05	0.03	0.06	1	cg26248007	Yes	1
	cg26416615	10	63751843	ARID5B	-0.03	-0.05	0	0.877	cg26416615	Yes	0.877
	cg26816919	12	121477815	OASL;OASL;OASL	0.04	0.03	0.06	0.999	cg26816919	Yes	0.999
