# Supplementary material for: Blood-based epigenome-wide analyses of chronic low-grade inflammation across diverse population cohorts
Source: Cell Genom. 2024 Apr 30;4(5):100544. doi: 10.1016/j.xgen.2024.100544 (PMC11099341; doi:10.1016/j.xgen.2024.100544)
Supplement: Table S4. Variance components estimation, related to Figure 2B [file mmc5.xlsx]

## Sheet: Table S4
Table S4. Variance components estimation, related to Figure 2B.
Proportion of variance attributable to genetic and epigenetic variation, when considered alone and conditioned on one another. Two separate methods were used for cross-method comparison.
	Omics Data Type	Mean Variance	2.5% Confidence or Credible Interval	97.5% Confidence or Credible Interval	Method
	Genetics	0.209806	0.184867	0.234745	Restricted Maximum Likelihood
	Genetics	0.13406	0.116195	0.154993	Bayesian Penalised Regression
	Methylation	0.485109	0.4542	0.516018	Restricted Maximum Likelihood
	Methylation	0.516896	0.479802	0.549662	Bayesian Penalised Regression
	Combined	0.671996	0.637933	0.706059	Restricted Maximum Likelihood
	Combined	0.610052	0.576453	0.640319	Bayesian Penalised Regression
