# Supplementary material for: Blood-based epigenome-wide analyses of chronic low-grade inflammation across diverse population cohorts
Source: Cell Genom. 2024 Apr 30;4(5):100544. doi: 10.1016/j.xgen.2024.100544 (PMC11099341; doi:10.1016/j.xgen.2024.100544)
Supplement: Table S5. Summary data for DNAm CRP predictors across cohorts, related to Figure 3A [file mmc6.xlsx]

## Sheet: Table S5
Table S5. Summary data for DNAm CRP predictors across cohorts, related to Figure 3A. The metrics shown are mean score (dimensionless) followed by standard deviation.
		Hillary-EWAS	Wielscher-EWAS	Wielscher-PCA	Bayesian Penalised Regression	Elastic Net Regression
	ALSPAC
	Age 0	-1317.4, 173.8	-127.7, 35.2	-0.08, 0.9	0.04, 0.03	-0.2, 0.02
	Age 9	-674.2, 236.7	-73.2, 31.8	-0.83, 0.8	0.03, 0.02	-0.2, 0.01
	Age 15	-734.5, 231.7	-33.2, 30.7	-0.5, 0.7	0.04, 0.02	-0.2, 0.01
	Age 24	-4809.3, 731.3	-21.8, 30.3	0.13, 0.8	0.06, 0.02	-0.1, 0.01
	Mothers	-362.8, 328.1	25.4, 36.0	-0.05, 0.8	0.04, 0.02	-0.2, 0.01
	HELIOS
	Chinese ethnicity	-3347.8, 1058.7	34.2, 32.7	0.005, 0.7	-0.001, 0.02	-0.2, 0.01
	Malay ethnicity	-2834.4, 1124.0	54.5,34.2	0.6, 0.7	0.007, 0.02	-0.2, 0.01
	Indian ethnicity	-3040.5, 990.0	51.4, 32.2	0.7, 0.8	0.01, 0.02	-0.2, 0.01
	SABRE
	European Ethnicity	-196.0, 395.3	56.6, 35.9	0.5, 0.8	0.04, 0.02	-0.2, 0.01
	South Asian Ethnicity	78.6, 472.0	78.6, 38.1	0.4, 0.8	0.04, 0.03	-0.2, 0.01
	LBC1936
	Age 70 (W1)	-63.2, 428.3	31.3, 35.8	0.5, 0.7	0.04, 0.02	-0.2, 0.01
	Age 73 (W2)	-84.8, 428.3	35.4, 35.1	0.5, 0.7	0.03, 0.02	-0.2, 0.01
	Age 76 (W3)	-69.0, 461.4	38.9, 36.4	0.6, 0.7	0.03, 0.02	-0.2, 0.01
	Age 79 (W4)	-154.2, 423.3	37.6, 34.7	0.7, 0.7	0.03, 0.02	-0.2, 0.01
	LBC1921
	Age 87 (W3)	-139.8, 472.5	38.9, 35.4	0.6, 0.7	0.03, 0.03	-0.2, 0.01
	Age 90 (W4)	-148.7, 474	52.2, 38.9	1.0, 0.8	0.04, 0.03	-0.2, 0.01
