# Supplementary material for: Blood-based epigenome-wide analyses of chronic low-grade inflammation across diverse population cohorts
Source: Cell Genom. 2024 Apr 30;4(5):100544. doi: 10.1016/j.xgen.2024.100544 (PMC11099341; doi:10.1016/j.xgen.2024.100544)
Supplement: Table S6. Intra-class correlation coefficients for DNAm and phenotypic CRP over three waves of the LBC1936, related to Figure 3 [file mmc7.xlsx]

## Sheet: Table S6
Table S6. Intra-class correlation coefficients for DNAm and phenotypic CRP over three waves of the LBC1936, related to Figure 3.
Intra-class correlation coefficients showing the longitudinal stabilities of CRP measures across Waves 2-4 of LBC1936. These Waves had high-sensitivity CRP measurements.
	Predictor	Intra-class Correlation Coefficient	2.5% Confidence Interval	97.5% Confidence Interval	p
	Hillary-EWAS	0.928569	0.920653	0.935812	<2.2x10-16
	Wielscher-EWAS	0.939119	0.929293	0.947355	<2.2x10-16
	Wielscher-PCA	0.837421	0.816379	0.856014	<2.2x10-16
	Bayesian Penalised Regression	0.843716	0.826803	0.859269	<2.2x10-16
	Elastic Net Regression	0.870519	0.854123	0.88508	<2.2x10-16
	Measured CRP	0.782354	0.758459	0.804258	<2.2x10-16
