# Supplementary material for: Blood-based epigenome-wide analyses of chronic low-grade inflammation across diverse population cohorts
Source: Cell Genom. 2024 Apr 30;4(5):100544. doi: 10.1016/j.xgen.2024.100544 (PMC11099341; doi:10.1016/j.xgen.2024.100544)
Supplement: Table S7. Longitudinal associations between CRP measures at wave 2 and assay-measured CRP in the LBC1936, related to Figure 3 [file mmc8.xlsx]

## Sheet: Table S7
Table S7. Longitudinal associations between CRP measures at Wave 2 and assay-measured CRP in the LBC1936, related to Figure 3.
Assessment of whether assay-measured CRP and DNAm CRP predictors at Wave 2 of LBC1936 showed longitudinal associations with assay-measured CRP over the remaining study period.
	Predictor	Beta (Interaction between Predictor at Wave 2 and age)	SE	p
	Hillary-EWAS	0.01544	0.01797	0.39026
	Wielscher-EWAS	-0.007002	0.01796	0.696684
	Wielscher-PCA	-0.05051	0.01746	0.003897
	Bayesian Penalised Regression	-0.04909	0.01698	0.003919
	Elastic Net Regression	-0.0464	0.01738	0.00771
	Measured CRP	-0.1998	0.01491	1.62923e-38
