# Supplementary material for: Blood-based epigenome-wide analyses of chronic low-grade inflammation across diverse population cohorts
Source: Cell Genom. 2024 Apr 30;4(5):100544. doi: 10.1016/j.xgen.2024.100544 (PMC11099341; doi:10.1016/j.xgen.2024.100544)
Supplement: Table S8. Correlation between DNAm CRP and phenotypic CRP using five strategies, related to Figure 3A [file mmc9.xlsx]

## Sheet: Table S8
Table S8. Correlation between DNAm CRP and phenotypic CRP using five strategies, related to Figure 3A.
Outputs from Pearson's correlation tests between measured CRP and five DNAm-based scores for CRP across diverse cohorts and sub-groups.
	Group	Cohort	Predictor	r	2.5% Confidence Interval	97.5% Confidence Interval	p
	Age 0	ALSPAC	Hillary-EWAS	0.0829854	-0.0165814	0.180922	0.1
	Age 0	ALSPAC	Wielscher-EWAS	0.070379	-0.0292556	0.168629	0.2
	Age 0	ALSPAC	Wielscher-PCA	0.0820794	-0.0174933	0.18004	0.1
	Age 0	ALSPAC	Bayesian Penalised Regression	0.0661922	-0.033458	0.164539	0.2
	Age 0	ALSPAC	Elastic Net Regression	0.0650781	-0.0345755	0.16345	0.2
	Age 9	ALSPAC	Hillary-EWAS	0.0690233	-0.0382534	0.174727	0.2
	Age 9	ALSPAC	Wielscher-EWAS	0.0716102	-0.0356573	0.177246	0.2
	Age 9	ALSPAC	Wielscher-PCA	0.183615	0.0781561	0.28501	0.0007
	Age 9	ALSPAC	Bayesian Penalised Regression	0.208961	0.104298	0.309045	0.0001
	Age 9	ALSPAC	Elastic Net Regression	0.20457	0.0997597	0.304891	0.0002
	Age 15	ALSPAC	Hillary-EWAS	0.0492513	-0.0145669	0.11267	0.1
	Age 15	ALSPAC	Wielscher-EWAS	0.188884	0.126637	0.249649	5e-09
	Age 15	ALSPAC	Wielscher-PCA	0.301562	0.242452	0.358441	3e-21
	Age 15	ALSPAC	Bayesian Penalised Regression	0.302066	0.242974	0.358924	2e-21
	Age 15	ALSPAC	Elastic Net Regression	0.30282	0.243755	0.359647	2e-21
	Age 24	ALSPAC	Hillary-EWAS	0.00981166	-0.0620607	0.0815828	0.8
	Age 24	ALSPAC	Wielscher-EWAS	0.196323	0.126275	0.264423	7e-08
	Age 24	ALSPAC	Wielscher-PCA	0.303106	0.236424	0.366945	3e-17
	Age 24	ALSPAC	Bayesian Penalised Regression	0.332636	0.267192	0.395027	1e-20
	Age 24	ALSPAC	Elastic Net Regression	0.370241	0.306566	0.430618	1e-25
	Mothers	ALSPAC	Hillary-EWAS	0.0197083	-0.0508774	0.090098	0.6
	Mothers	ALSPAC	Wielscher-EWAS	0.200401	0.131747	0.267141	2e-08
	Mothers	ALSPAC	Wielscher-PCA	0.403425	0.342658	0.46083	1e-31
	Mothers	ALSPAC	Bayesian Penalised Regression	0.394884	0.33366	0.452791	3e-30
	Mothers	ALSPAC	Elastic Net Regression	0.389204	0.327682	0.447439	2e-29
	Chinese Ethnicity	HELIOS	Hillary-EWAS	0.0500145	0.00353523	0.0962781	0.034965
	Chinese Ethnicity	HELIOS	Wielscher-EWAS	0.182572	0.13725	0.227132	8.61e-15
	Chinese Ethnicity	HELIOS	Wielscher-PCA	0.352565	0.311178	0.392618	3.46e-53
	Chinese Ethnicity	HELIOS	Bayesian Penalised Regression	0.36541	0.324434	0.405017	2.76e-57
	Chinese Ethnicity	HELIOS	Elastic Net Regression	0.390196	0.350058	0.428903	9.66e-66
	Malay Ethnicity	HELIOS	Hillary-EWAS	0.109441	-0.0168972	0.232339	0.0893592
	Malay Ethnicity	HELIOS	Wielscher-EWAS	0.188796	0.06422	0.307578	0.003195
	Malay Ethnicity	HELIOS	Wielscher-PCA	0.382364	0.269241	0.485079	7.61e-10
	Malay Ethnicity	HELIOS	Bayesian Penalised Regression	0.433195	0.324835	0.530329	1.72e-12
	Malay Ethnicity	HELIOS	Elastic Net Regression	0.447629	0.34076	0.543078	2.51e-13
	Indian Ethnicity	HELIOS	Hillary-EWAS	-0.0547527	-0.184224	0.0765864	0.41374
	Indian Ethnicity	HELIOS	Wielscher-EWAS	0.157922	0.0277033	0.28287	0.0177628
	Indian Ethnicity	HELIOS	Wielscher-PCA	0.451201	0.340504	0.54956	1.1e-12
	Indian Ethnicity	HELIOS	Bayesian Penalised Regression	0.492197	0.386273	0.585309	3.94e-15
	Indian Ethnicity	HELIOS	Elastic Net Regression	0.527648	0.426275	0.615932	1.58e-17
	European Ethnicity	SABRE	Hillary-EWAS	0.0700018	-0.040822	0.179124	0.2
	European Ethnicity	SABRE	Wielscher-EWAS	0.244325	0.13753	0.345504	1e-05
	European Ethnicity	SABRE	Wielscher-PCA	0.338065	0.236388	0.432418	7e-10
	European Ethnicity	SABRE	Bayesian Penalised Regression	0.297098	0.192924	0.394649	8e-08
	European Ethnicity	SABRE	Elastic Net Regression	0.328656	0.226369	0.423773	2e-09
	South Asian Ethnicity	SABRE	Hillary-EWAS	-0.0238582	-0.142173	0.0951283	0.7
	South Asian Ethnicity	SABRE	Wielscher-EWAS	0.154279	0.0362251	0.268086	0.01
	South Asian Ethnicity	SABRE	Wielscher-PCA	0.326904	0.216593	0.428973	3e-08
	South Asian Ethnicity	SABRE	Bayesian Penalised Regression	0.323036	0.212467	0.425438	5e-08
	South Asian Ethnicity	SABRE	Elastic Net Regression	0.278379	0.165118	0.384392	3e-06
	Age 70	LBC1936	Hillary-EWAS	0.00544286	-0.0604786	0.0713171	0.871549
	Age 70	LBC1936	Wielscher-EWAS	0.224221	0.160696	0.285896	1.50939e-11
	Age 70	LBC1936	Wielscher-PCA	0.389858	0.332501	0.444342	1.6764e-33
	Age 70	LBC1936	Bayesian Penalised Regression	0.409016	0.352621	0.462451	5.14837e-37
	Age 70	LBC1936	Elastic Net Regression	0.43978	0.38504	0.491438	3.72861e-43
	Age 73 - low-sensitivity	LBC1936	Hillary-EWAS	0.0117956	-0.0583605	0.0818357	0.7419
	Age 73 - low-sensitivity	LBC1936	Wielscher-EWAS	0.199862	0.131598	0.266239	1.73016e-08
	Age 73 - low-sensitivity	LBC1936	Wielscher-PCA	0.366179	0.303872	0.425367	3.18784e-26
	Age 73 - low-sensitivity	LBC1936	Bayesian Penalised Regression	0.408842	0.34873	0.465605	7.27938e-33
	Age 73 - low-sensitivity	LBC1936	Elastic Net Regression	0.433003	0.374256	0.488288	4.46458e-37
	Age 73 - high-sensitivity	LBC1936	Hillary-EWAS	-0.0103067	-0.0815506	0.061042	0.777233
	Age 73 - high-sensitivity	LBC1936	Wielscher-EWAS	0.19559	0.126044	0.263223	5.91385e-08
	Age 73 - high-sensitivity	LBC1936	Wielscher-PCA	0.389675	0.32747	0.448517	8.01854e-29
	Age 73 - high-sensitivity	LBC1936	Bayesian Penalised Regression	0.384184	0.321693	0.443343	5.35005e-28
	Age 73 - high-sensitivity	LBC1936	Elastic Net Regression	0.408293	0.347094	0.466029	9.79141e-32
	Age 76	LBC1936	Hillary-EWAS	-0.0253923	-0.109848	0.0594276	0.557475
	Age 76	LBC1936	Wielscher-EWAS	0.190824	0.107876	0.271135	8.64599e-06
	Age 76	LBC1936	Wielscher-PCA	0.420111	0.347794	0.487459	2.47744e-24
	Age 76	LBC1936	Bayesian Penalised Regression	0.360275	0.284256	0.431792	7.15514e-18
	Age 76	LBC1936	Elastic Net Regression	0.382595	0.307879	0.452621	3.96696e-20
	Age 79	LBC1936	Hillary-EWAS	0.0151987	-0.073301	0.103461	0.736655
	Age 79	LBC1936	Wielscher-EWAS	0.247853	0.163023	0.329044	2.5356e-08
	Age 79	LBC1936	Wielscher-PCA	0.472827	0.401195	0.538711	9.00773e-29
	Age 79	LBC1936	Bayesian Penalised Regression	0.48469	0.414029	0.549545	2.37617e-30
	Age 79	LBC1936	Elastic Net Regression	0.465799	0.393606	0.532283	7.26342e-28
	Age 87	LBC1921	Hillary-EWAS	-0.0280354	-0.177799	0.122998	0.716671
	Age 87	LBC1921	Wielscher-EWAS	0.17471	0.0248487	0.316891	0.022686
	Age 87	LBC1921	Wielscher-PCA	0.311985	0.169427	0.441756	3.44843e-05
	Age 87	LBC1921	Bayesian Penalised Regression	0.380339	0.24378	0.502109	3.12063e-07
	Age 87	LBC1921	Elastic Net Regression	0.373114	0.235845	0.495785	5.41266e-07
	Age 90	LBC1921	Hillary-EWAS	0.0181474	-0.264398	0.297824	0.901503
	Age 90	LBC1921	Wielscher-EWAS	0.149851	-0.137124	0.413618	0.304095
	Age 90	LBC1921	Wielscher-PCA	0.283345	0.00233459	0.522881	0.0485125
	Age 90	LBC1921	Bayesian Penalised Regression	0.28074	-0.000495523	0.520822	0.050708
	Age 90	LBC1921	Elastic Net Regression	0.268417	-0.0138229	0.511041	0.0622098
