# Supplementary material for: Blood-based epigenome-wide analyses of chronic low-grade inflammation across diverse population cohorts
Source: Cell Genom. 2024 Apr 30;4(5):100544. doi: 10.1016/j.xgen.2024.100544 (PMC11099341; doi:10.1016/j.xgen.2024.100544)
Supplement: Table S9. Influence of pre-filtering stage on the performance of DNAm prediction, related to Figure 3C [file mmc10.xlsx]

## Sheet: Table S9
Table S9. Influence of pre-filtering stage on the performance of DNAm prediction, related to Figure 3C.
Correlation analyses repeated over different starting sets of CpGs to develop predictors. The CpG sets represented increasing strengths of association with CRP levels in an external EWAS by Wielscher et al.
	p-value Threshold (from Wielscher EWAS)	No. of CpGs	Predictor	r	2.5% Confidence Interval	97.5% Confidence Interval	p
	0.05	45761	Wielscher-EWAS	-0.00912949	-0.080381	0.0622149	0.8
	0.05	45761	Wielscher-PCA	0.370758	0.307585	0.430676	5e-26
	0.05	45761	Elastic Net Regression	0.443695	0.384558	0.499206	8e-38
	0.01	24446	Wielscher-EWAS	-0.000730329	-0.0720304	0.0705772	1
	0.01	24446	Wielscher-PCA	0.366693	0.30332	0.426836	2e-25
	0.01	24446	Elastic Net Regression	0.426981	0.366846	0.483563	8e-35
	0.001	11458	Wielscher-EWAS	0.0308271	-0.0405659	0.101907	0.4
	0.001	11458	Wielscher-PCA	0.335594	0.27077	0.397389	2e-21
	0.001	11458	Elastic Net Regression	0.422288	0.361881	0.479164	5e-34
	0.0001	6100	Wielscher-EWAS	0.0798084	0.00855319	0.150257	0.03
	0.0001	6100	Wielscher-PCA	0.355912	0.292019	0.416642	5e-24
	0.0001	6100	Elastic Net Regression	0.429041	0.369026	0.485492	3e-35
	1e-05	3651	Wielscher-EWAS	0.142761	0.0721922	0.211908	8e-05
	1e-05	3651	Wielscher-PCA	0.325089	0.259807	0.387412	5e-20
	1e-05	3651	Elastic Net Regression	0.403853	0.34241	0.461858	5e-31
	1e-06	2414	Wielscher-EWAS	0.179981	0.11009	0.248101	6e-07
	1e-06	2414	Wielscher-PCA	0.385189	0.32275	0.44429	4e-28
	1e-06	2414	Elastic Net Regression	0.432794	0.373001	0.489008	7e-36
	1e-07	1379	Wielscher-EWAS	0.19559	0.126044	0.263223	5.91385e-08
	1e-07	1379	Wielscher-PCA	0.389675	0.32747	0.448517	8.01854e-29
	1e-07	1379	Elastic Net Regression	0.408293	0.347094	0.466029	9.79141e-32
	1e-08	1262	Wielscher-EWAS	0.222628	0.153765	0.289339	6e-10
	1e-08	1262	Wielscher-PCA	0.417101	0.356396	0.474298	4e-33
	1e-08	1262	Elastic Net Regression	0.434094	0.374378	0.490224	4e-36
	1e-09	975	Wielscher-EWAS	0.227765	0.159044	0.294289	2e-10
	1e-09	975	Wielscher-PCA	0.421466	0.361012	0.478393	7e-34
	1e-09	975	Elastic Net Regression	0.436742	0.377184	0.492702	1e-36
	1e-10	766	Wielscher-EWAS	0.227248	0.158513	0.293791	3e-10
	1e-10	766	Wielscher-PCA	0.403444	0.341977	0.461472	6e-31
	1e-10	766	Elastic Net Regression	0.429396	0.369402	0.485825	3e-35
	1e-15	282	Wielscher-EWAS	0.238265	0.169847	0.304397	3e-11
	1e-15	282	Wielscher-PCA	0.376496	0.313611	0.436093	7e-27
	1e-15	282	Elastic Net Regression	0.395442	0.333543	0.453946	1e-29
	1e-20	116	Wielscher-EWAS	0.255425	0.187537	0.320885	1e-12
	1e-20	116	Wielscher-PCA	0.345579	0.281204	0.406857	1e-22
	1e-20	116	Elastic Net Regression	0.346029	0.281675	0.407284	1e-22
