# Supplementary material for: Blood-based epigenome-wide analyses of chronic low-grade inflammation across diverse population cohorts
Source: Cell Genom. 2024 Apr 30;4(5):100544. doi: 10.1016/j.xgen.2024.100544 (PMC11099341; doi:10.1016/j.xgen.2024.100544)
Supplement: Table S10. Health outcome association testing in the LBC1936, related to Figure 4 [file mmc11.xlsx]

## Sheet: Table S10
Table S10. Health outcome association testing in the LBC1936, related to Figure 4.
Associations of health outcomes with measured CRP, genetic score for CRP and five DNAm-based scores for CRP derived via different methodologies. FDR-corrected significant associations are shown in bold.
	Continuous
	Variable	Predictor	Standardised Beta	SE	p	FDR-corrected p
	Activated Partial Thromboplastin Time	Wielscher-PCA	0.0959748	0.0363859	0.00852062	0.0192697
	Activated Partial Thromboplastin Time	Bayesian Penalised Regression	0.0942239	0.0372159	0.0115508	0.0253429
	Activated Partial Thromboplastin Time	Elastic Net Regression	0.0764792	0.0369574	0.0388527	0.0713918
	Activated Partial Thromboplastin Time	Wielscher-EWAS	0.0689786	0.0367084	0.0606203	0.104837
	Activated Partial Thromboplastin Time	Measured CRP	0.0678968	0.0364923	0.0631959	0.108021
	Activated Partial Thromboplastin Time	Genetic Score	0.0325453	0.0358762	0.36464	0.491762
	Activated Partial Thromboplastin Time	Hillary-EWAS	0.0277838	0.0364198	0.445777	0.569819
	Alcohol Consumption	Wielscher-EWAS	0.0652523	0.0387719	0.0928498	0.151655
	Alcohol Consumption	Elastic Net Regression	0.0579309	0.0387821	0.135716	0.214519
	Alcohol Consumption	Wielscher-PCA	0.0465747	0.0384541	0.226259	0.339388
	Alcohol Consumption	Bayesian Penalised Regression	0.039497	0.0394019	0.316509	0.447374
	Alcohol Consumption	Genetic Score	0.0388917	0.0400393	0.331762	0.460085
	Alcohol Consumption	Hillary-EWAS	0.02858	0.0387676	0.461253	0.584519
	Alcohol Consumption	Measured CRP	0.0109893	0.0378811	0.771831	0.834258
	Body Mass Index	Wielscher-PCA	0.296321	0.0348539	1.00024e-16	1.47035e-14
	Body Mass Index	Elastic Net Regression	0.294355	0.0354508	4.69595e-16	3.45152e-14
	Body Mass Index	Bayesian Penalised Regression	0.268828	0.0360819	2.558e-13	6.26711e-12
	Body Mass Index	Measured CRP	0.245635	0.0352871	7.36469e-12	1.54658e-10
	Body Mass Index	Wielscher-EWAS	0.232676	0.0358194	1.50143e-10	2.2071e-09
	Body Mass Index	Hillary-EWAS	0.133957	0.0361543	0.000226763	0.000775212
	Body Mass Index	Genetic Score	0.0416378	0.0376515	0.269162	0.391751
	Creatinine	Wielscher-PCA	0.134733	0.033278	5.68642e-05	0.000232196
	Creatinine	Measured CRP	0.108193	0.0333925	0.00124792	0.00333536
	Creatinine	Bayesian Penalised Regression	0.0925935	0.0341939	0.00692548	0.015907
	Creatinine	Elastic Net Regression	0.0682697	0.0339657	0.0447935	0.0810571
	Creatinine	Genetic Score	0.0612566	0.0342687	0.0742873	0.12552
	Creatinine	Hillary-EWAS	-0.0520956	0.0335486	0.120883	0.193151
	Creatinine	Wielscher-EWAS	0.0228198	0.0337721	0.499439	0.616955
	Diastolic Blood Pressure	Measured CRP	0.0456138	0.0363001	0.209297	0.317183
	Diastolic Blood Pressure	Genetic Score	0.0391569	0.0370382	0.290786	0.415005
	Diastolic Blood Pressure	Hillary-EWAS	0.0321133	0.0363957	0.377877	0.50498
	Diastolic Blood Pressure	Elastic Net Regression	-0.0210401	0.036963	0.569377	0.680474
	Diastolic Blood Pressure	Wielscher-EWAS	0.00956831	0.0367402	0.794602	0.852602
	Diastolic Blood Pressure	Bayesian Penalised Regression	-0.00529032	0.0373195	0.88731	0.912129
	Diastolic Blood Pressure	Wielscher-PCA	0.000732544	0.0364222	0.983959	0.986387
	Education	Measured CRP	-0.121972	0.0361018	0.000766212	0.00225266
	Education	Wielscher-EWAS	-0.107847	0.0365679	0.00328455	0.00798697
	Education	Hillary-EWAS	-0.0928331	0.0362937	0.0107277	0.0238935
	Education	Wielscher-PCA	-0.077122	0.0363503	0.0341949	0.0636285
	Education	Elastic Net Regression	-0.0697442	0.0369206	0.0592724	0.103727
	Education	Genetic Score	-0.0341506	0.0375495	0.36341	0.491762
	Education	Bayesian Penalised Regression	-0.00467791	0.0373572	0.900382	0.91914
	Forced Expiratory Rate	Genetic Score	-0.0814501	0.0374412	0.0299383	0.0564222
	Forced Expiratory Rate	Wielscher-EWAS	-0.0629615	0.0363492	0.0836646	0.139758
	Forced Expiratory Rate	Measured CRP	-0.0532376	0.0358383	0.137837	0.215553
	Forced Expiratory Rate	Bayesian Penalised Regression	0.0302316	0.0369694	0.413763	0.538258
	Forced Expiratory Rate	Hillary-EWAS	-0.0198488	0.0360288	0.581858	0.689783
	Forced Expiratory Rate	Elastic Net Regression	0.00592562	0.0366533	0.871612	0.902303
	Forced Expiratory Rate	Wielscher-PCA	-0.000615627	0.0360696	0.986387	0.986387
	Forced Expiratory Volume	Elastic Net Regression	-0.21389	0.0277127	3.80559e-14	1.48785e-12
	Forced Expiratory Volume	Measured CRP	-0.209226	0.0271384	4.04858e-14	1.48785e-12
	Forced Expiratory Volume	Wielscher-PCA	-0.179492	0.027567	1.37187e-10	2.2071e-09
	Forced Expiratory Volume	Bayesian Penalised Regression	-0.180206	0.0283007	3.36035e-10	4.11642e-09
	Forced Expiratory Volume	Wielscher-EWAS	-0.133773	0.0281954	2.50654e-06	1.36467e-05
	Forced Expiratory Volume	Genetic Score	-0.0142275	0.0292236	0.626519	0.725183
	Forced Expiratory Volume	Hillary-EWAS	-0.0133056	0.0283111	0.638508	0.727602
	Forced Vital Capacity	Elastic Net Regression	-0.195023	0.0254943	6.24596e-14	1.83631e-12
	Forced Vital Capacity	Bayesian Penalised Regression	-0.172465	0.0259588	5.90463e-11	1.08497e-09
	Forced Vital Capacity	Wielscher-PCA	-0.153674	0.0254394	2.42189e-09	2.7386e-08
	Forced Vital Capacity	Measured CRP	-0.146481	0.0253648	1.13075e-08	1.03888e-07
	Forced Vital Capacity	Wielscher-EWAS	-0.113007	0.0259824	1.55575e-05	7.37728e-05
	Forced Vital Capacity	Hillary-EWAS	-0.0171098	0.026024	0.511087	0.626081
	Forced Vital Capacity	Genetic Score	0.0133043	0.0267454	0.619036	0.722209
	Grip Strength - Left Hand	Wielscher-EWAS	-0.0904168	0.0228215	8.14544e-05	0.000323616
	Grip Strength - Left Hand	Measured CRP	-0.0785334	0.0227166	0.000576848	0.00180418
	Grip Strength - Left Hand	Elastic Net Regression	-0.0678081	0.0230534	0.00336866	0.00798697
	Grip Strength - Left Hand	Hillary-EWAS	-0.053486	0.0227684	0.0190759	0.038881
	Grip Strength - Left Hand	Wielscher-PCA	-0.0533811	0.0227678	0.0193083	0.038881
	Grip Strength - Left Hand	Bayesian Penalised Regression	-0.0396633	0.0233632	0.0899829	0.148623
	Grip Strength - Left Hand	Genetic Score	-0.00937111	0.0236578	0.692144	0.765001
	Grip Strength - Right Hand	Wielscher-EWAS	-0.0908983	0.0239678	0.000161128	0.000577704
	Grip Strength - Right Hand	Elastic Net Regression	-0.0794277	0.0241735	0.00106447	0.00295241
	Grip Strength - Right Hand	Measured CRP	-0.078246	0.0238663	0.00109167	0.00297176
	Grip Strength - Right Hand	Wielscher-PCA	-0.0664461	0.0238647	0.00549975	0.0128328
	Grip Strength - Right Hand	Bayesian Penalised Regression	-0.0608683	0.0244699	0.0130815	0.0278694
	Grip Strength - Right Hand	Hillary-EWAS	-0.0528975	0.0239269	0.0273512	0.0536084
	Grip Strength - Right Hand	Genetic Score	-0.0316564	0.0249155	0.204314	0.312856
	HbA1c (DCCT)	Elastic Net Regression	0.213632	0.0363382	6.21412e-09	6.52483e-08
	HbA1c (DCCT)	Wielscher-PCA	0.203528	0.03591	2.06508e-08	1.68649e-07
	HbA1c (DCCT)	Bayesian Penalised Regression	0.194696	0.0367965	1.59762e-07	1.0675e-06
	HbA1c (DCCT)	Wielscher-EWAS	0.159286	0.0364221	1.39699e-05	6.84527e-05
	HbA1c (DCCT)	Measured CRP	0.12768	0.036369	0.000473708	0.00151381
	HbA1c (DCCT)	Hillary-EWAS	0.106957	0.0363058	0.00331901	0.00798697
	HbA1c (DCCT)	Genetic Score	-0.0347229	0.0382675	0.364524	0.491762
	HDL Cholesterol	Wielscher-PCA	-0.219111	0.0342613	2.82148e-10	3.77052e-09
	HDL Cholesterol	Bayesian Penalised Regression	-0.18434	0.0352206	2.15854e-07	1.37959e-06
	HDL Cholesterol	Elastic Net Regression	-0.179514	0.0349917	3.69172e-07	2.26118e-06
	HDL Cholesterol	Measured CRP	-0.145691	0.0347311	3.05833e-05	0.00012845
	HDL Cholesterol	Wielscher-EWAS	-0.123983	0.034947	0.00041279	0.00137909
	HDL Cholesterol	Hillary-EWAS	-0.118782	0.0347675	0.000668626	0.00204767
	HDL Cholesterol	Genetic Score	-0.0292759	0.0349778	0.402889	0.528792
	Peak Expiratory Flow	Measured CRP	-0.15872	0.0292747	7.98397e-08	5.86821e-07
	Peak Expiratory Flow	Wielscher-EWAS	-0.14379	0.0298267	1.73359e-06	9.80144e-06
	Peak Expiratory Flow	Elastic Net Regression	-0.137258	0.0300633	5.82627e-06	3.05879e-05
	Peak Expiratory Flow	Wielscher-PCA	-0.127815	0.0296273	1.81904e-05	8.103e-05
	Peak Expiratory Flow	Bayesian Penalised Regression	-0.118056	0.0304516	0.000115181	0.000440385
	Peak Expiratory Flow	Hillary-EWAS	-0.0384629	0.0299346	0.199227	0.308278
	Peak Expiratory Flow	Genetic Score	0.00753446	0.0310178	0.808149	0.860855
	Platelet Count	Measured CRP	0.146597	0.0344093	2.30183e-05	9.95205e-05
	Platelet Count	Bayesian Penalised Regression	0.12401	0.0353088	0.000471238	0.00151381
	Platelet Count	Wielscher-PCA	0.114586	0.0345929	0.000969522	0.00274076
	Platelet Count	Elastic Net Regression	0.0887925	0.0351725	0.0117932	0.025494
	Platelet Count	Hillary-EWAS	-0.0700286	0.0349094	0.0452155	0.0810571
	Platelet Count	Wielscher-EWAS	-0.0220925	0.0350847	0.52909	0.642779
	Platelet Count	Genetic Score	0.0188416	0.0362916	0.603808	0.710078
	Prothrombin Time	Bayesian Penalised Regression	0.12377	0.0371614	0.000909057	0.00262022
	Prothrombin Time	Elastic Net Regression	0.114619	0.0368862	0.00195901	0.00514239
	Prothrombin Time	Wielscher-PCA	0.110263	0.0363917	0.00253068	0.00641396
	Prothrombin Time	Measured CRP	0.0836565	0.0365084	0.0222156	0.044131
	Prothrombin Time	Wielscher-EWAS	0.0799819	0.0367388	0.0297895	0.0564222
	Prothrombin Time	Genetic Score	0.0256217	0.0352878	0.468036	0.588046
	Prothrombin Time	Hillary-EWAS	0.0117786	0.0364908	0.74695	0.813346
	Scottish Index of Multiple Deprivation	Genetic Score	0.0628099	0.0391863	0.109419	0.176754
	Scottish Index of Multiple Deprivation	Wielscher-PCA	-0.043938	0.0365079	0.229154	0.340259
	Scottish Index of Multiple Deprivation	Wielscher-EWAS	-0.0396462	0.0368353	0.282134	0.406605
	Scottish Index of Multiple Deprivation	Hillary-EWAS	-0.0308711	0.036518	0.398175	0.527313
	Scottish Index of Multiple Deprivation	Measured CRP	-0.021609	0.0364502	0.553468	0.666884
	Scottish Index of Multiple Deprivation	Elastic Net Regression	0.0159104	0.037089	0.668061	0.743977
	Scottish Index of Multiple Deprivation	Bayesian Penalised Regression	0.0140747	0.0374403	0.70708	0.775677
	Six Metre Walk	Genetic Score	-0.0373003	0.0375621	0.321041	0.449457
	Six Metre Walk	Wielscher-PCA	-0.0255686	0.0365383	0.484285	0.603304
	Six Metre Walk	Wielscher-EWAS	0.0176001	0.0368653	0.633205	0.727196
	Six Metre Walk	Elastic Net Regression	-0.0165774	0.0370959	0.655091	0.740757
	Six Metre Walk	Hillary-EWAS	0.0156889	0.036538	0.667766	0.743977
	Six Metre Walk	Bayesian Penalised Regression	0.00807519	0.03745	0.829338	0.867409
	Six Metre Walk	Measured CRP	0.007738	0.0364648	0.832005	0.867409
	Systolic Blood Pressure	Genetic Score	-0.0373003	0.0375621	0.321041	0.449457
	Systolic Blood Pressure	Wielscher-PCA	-0.0255686	0.0365383	0.484285	0.603304
	Systolic Blood Pressure	Wielscher-EWAS	0.0176001	0.0368653	0.633205	0.727196
	Systolic Blood Pressure	Elastic Net Regression	-0.0165774	0.0370959	0.655091	0.740757
	Systolic Blood Pressure	Hillary-EWAS	0.0156889	0.036538	0.667766	0.743977
	Systolic Blood Pressure	Bayesian Penalised Regression	0.00807519	0.03745	0.829338	0.867409
	Systolic Blood Pressure	Measured CRP	0.007738	0.0364648	0.832005	0.867409
	Townsend's Disability Scale	Measured CRP	0.201704	0.0351026	1.32712e-08	1.14757e-07
	Townsend's Disability Scale	Wielscher-PCA	0.153447	0.0355191	1.76905e-05	8.103e-05
	Townsend's Disability Scale	Elastic Net Regression	0.138696	0.0361518	0.000135289	0.000497186
	Townsend's Disability Scale	Bayesian Penalised Regression	0.111699	0.0366088	0.00235992	0.00608611
	Townsend's Disability Scale	Wielscher-EWAS	0.106685	0.0360684	0.0031951	0.00796067
	Townsend's Disability Scale	Genetic Score	0.0431658	0.037214	0.246473	0.362315
	Townsend's Disability Scale	Hillary-EWAS	0.0282978	0.0359363	0.43127	0.556111
	Triglycerides	Wielscher-PCA	0.209264	0.0360078	9.15535e-09	8.97224e-08
	Triglycerides	Bayesian Penalised Regression	0.197202	0.0368177	1.13245e-07	7.92713e-07
	Triglycerides	Elastic Net Regression	0.182918	0.0366421	7.43892e-07	4.37409e-06
	Triglycerides	Measured CRP	0.123281	0.0364838	0.000765	0.00225266
	Triglycerides	Hillary-EWAS	0.089001	0.0365123	0.0150187	0.0315393
	Triglycerides	Wielscher-EWAS	0.0805899	0.0367506	0.0286229	0.0553627
	Triglycerides	Genetic Score	0.00326864	0.037906	0.931308	0.944154
	Cardiometabolic Disease Outcomes
	Trait	Predictor	Odds Ratio	2.5% Confidence Interval	97.5% Confidence Interval	p	FDR-corrected p
	Cardiovascular Disease	Wielscher-PCA	1.4505	1.22969	1.71094	1.01459e-05	8.03703e-05
	Cardiovascular Disease	Elastic Net Regression	1.28008	1.08855	1.50532	0.00282684	0.00659596
	Cardiovascular Disease	Wielscher-EWAS	1.21335	1.03618	1.4208	0.0163342	0.0254087
	Cardiovascular Disease	Bayesian Penalised Regression	1.2238	1.04012	1.43993	0.0149322	0.0254087
	Cardiovascular Disease	Hillary-EWAS	1.06311	0.909341	1.24288	0.442636	0.516409
	Cardiovascular Disease	Genetic Score	0.954048	0.809276	1.12472	0.57531	0.619565
	Cardiovascular Disease	Measured CRP	0.996626	0.85164	1.1663	0.966395	0.966395
	Hypertension	Wielscher-PCA	1.3153	1.13463	1.52473	0.000277555	0.00129526
	Hypertension	Elastic Net Regression	1.29921	1.11942	1.50788	0.000572206	0.00228883
	Hypertension	Bayesian Penalised Regression	1.27948	1.10104	1.48684	0.00129951	0.00363864
	Hypertension	Measured CRP	1.1941	1.03341	1.37979	0.0161428	0.0254087
	Hypertension	Genetic Score	1.15718	0.996457	1.34383	0.055686	0.0820636
	Hypertension	Wielscher-EWAS	1.14307	0.988048	1.32241	0.0721313	0.100984
	Hypertension	Hillary-EWAS	1.03868	0.900063	1.19864	0.603577	0.625931
	Stroke	Elastic Net Regression	1.62832	1.21887	2.17534	0.000969026	0.00339159
	Stroke	Bayesian Penalised Regression	1.55621	1.1695	2.07081	0.00241163	0.00613869
	Stroke	Wielscher-EWAS	1.44623	1.10918	1.8857	0.00642263	0.0138334
	Stroke	Wielscher-PCA	1.43961	1.07985	1.91922	0.0130038	0.0254087
	Stroke	Measured CRP	1.41411	1.07176	1.8658	0.0142842	0.0254087
	Stroke	Hillary-EWAS	1.16291	0.887892	1.52311	0.272951	0.349422
	Stroke	Genetic Score	0.90779	0.669748	1.23044	0.532953	0.596908
	Type 2 Diabetes	Wielscher-EWAS	1.67258	1.34749	2.07611	3.08994e-06	8.03703e-05
	Type 2 Diabetes	Wielscher-PCA	1.68749	1.33574	2.13187	1.14815e-05	8.03703e-05
	Type 2 Diabetes	Elastic Net Regression	1.71681	1.35899	2.16884	5.83519e-06	8.03703e-05
	Type 2 Diabetes	Bayesian Penalised Regression	1.55424	1.23546	1.95528	0.000166254	0.000931021
	Type 2 Diabetes	Hillary-EWAS	1.40645	1.14517	1.72734	0.00114302	0.00355607
	Type 2 Diabetes	Genetic Score	0.878442	0.696218	1.10836	0.274545	0.349422
	Type 2 Diabetes	Measured CRP	1.09932	0.877628	1.37702	0.4099	0.499009
	Longitudinal
	Trait	Predictor	Hazard Ratio	2.5% Confidence Interval	97.5% Confidence Interval	p	FDR-corrected p
	All-Cause Mortality	Wielscher-EWAS	1.55128	1.34845	1.78461	8.15936e-10	5.71155e-09
	All-Cause Mortality	Elastic Net Regression	1.47078	1.26126	1.71511	8.64457e-07	3.0256e-06
	All-Cause Mortality	Measured CRP	1.44974	1.24581	1.68705	1.5738e-06	3.6722e-06
	All-Cause Mortality	Wielscher_PCA	1.35298	1.15747	1.58152	0.000146791	0.000256885
	All-Cause Mortality	Hillary-EWAS	1.21397	1.04733	1.40713	0.0100558	0.0140781
	All-Cause Mortality	Bayesian Penalised Regression	1.17901	1.01177	1.3739	0.0348602	0.0406702
	All-Cause Mortality	Genetic Score	0.96018	0.813177	1.13376	0.631734	0.631734
