# Supplementary material for: Blood-based epigenome-wide analyses of chronic low-grade inflammation across diverse population cohorts
Source: Cell Genom. 2024 Apr 30;4(5):100544. doi: 10.1016/j.xgen.2024.100544 (PMC11099341; doi:10.1016/j.xgen.2024.100544)
Supplement: Table S11. CpGs and weights for elastic net predictor, related to Figures 3 and 4 [file mmc12.xlsx]

## Sheet: Table S11
Table S11. CpGs and weights for elastic net predictor, related to Figures 3 and 4.
CpGs and betas (weights) for the CRP predictor derived from elastic net regression in Generation Scotland.
	CpG	Beta	Rank (based on absolute beta coefficient)
	cg09349128	-0.12592	1
	cg02650017	-0.103673	2
	cg10636246	-0.0523866	3
	cg06192883	0.0420951	4
	cg18608055	-0.0339325	5
	cg08857797	0.0333314	6
	cg19788934	0.0317429	7
	cg00574958	-0.0301899	8
	cg07573872	-0.0265463	9
	cg19693031	-0.0259081	10
	cg04111102	-0.0239215	11
	cg24925163	0.0235079	12
	cg06500161	0.0219728	13
	cg05131266	0.0215828	14
	cg15357118	0.021084	15
	cg14476101	-0.020305	16
	cg10967114	-0.0201121	17
	cg21432842	0.0189276	18
	cg05141695	0.0161396	19
	cg15551881	0.0159171	20
	cg20710777	-0.0149837	21
	cg04858631	0.0144872	22
	cg01365152	0.014317	23
	cg05147692	-0.0141535	24
	cg01818539	0.0141124	25
	cg12001357	-0.0140886	26
	cg14180029	0.0132925	27
	cg14195992	0.0132257	28
	cg02995493	-0.0129982	29
	cg15928398	-0.0127143	30
	cg13567169	0.0126515	31
	cg00328720	-0.0126253	32
	cg22012981	0.0123057	33
	cg22488164	0.0120358	34
	cg07794010	0.0117748	35
	cg06690548	-0.0117197	36
	cg13630239	0.0116953	37
	cg03450842	-0.0115513	38
	cg16204414	-0.0115309	39
	cg05991220	-0.0114709	40
	cg14162417	-0.0114592	41
	cg13530377	0.0114388	42
	cg25178683	0.0111888	43
	cg13274938	0.0109935	44
	cg15197202	-0.0108965	45
	cg08545213	0.0103716	46
	cg07215298	0.00979251	47
	cg26662324	0.00971919	48
	cg02481950	0.00960707	49
	cg03607951	0.00958972	50
	cg02738256	0.0092927	51
	cg27655168	0.00928994	52
	cg03398461	0.00926976	53
	cg05696877	0.00926412	54
	cg18995788	-0.00925495	55
	cg05897465	0.00922736	56
	cg25921813	0.00911098	57
	cg25616160	0.00908565	58
	cg21031035	0.00902664	59
	cg01208318	-0.00896947	60
	cg22304262	-0.00889503	61
	cg16286735	0.00869166	62
	cg04010915	0.00861875	63
	cg14983698	0.00860962	64
	cg10927968	0.0085727	65
	cg15458222	0.00850922	66
	cg20610950	-0.00840807	67
	cg10513161	0.00824205	68
	cg24289452	-0.00822323	69
	cg12032191	0.00810816	70
	cg05295703	0.00810227	71
	cg26033520	0.00808009	72
	cg14341014	0.00798882	73
	cg17501210	-0.00795693	74
	cg21123686	-0.00789849	75
	cg09031958	-0.00783448	76
	cg25478603	0.00780203	77
	cg25739715	-0.00775583	78
	cg16544989	0.0076025	79
	cg26804423	0.00757561	80
	cg01368219	0.00753775	81
	cg14649449	-0.00752381	82
	cg23095192	-0.00748269	83
	cg18802138	0.00746858	84
	cg09595290	-0.00744683	85
	cg21262032	-0.00735521	86
	cg18262615	-0.00735338	87
	cg00572560	0.00735043	88
	cg05176551	0.00733392	89
	cg07457429	-0.00731601	90
	cg04397817	-0.00723851	91
	cg05832823	0.00723773	92
	cg27554156	-0.00712153	93
	cg00094412	-0.00708718	94
	cg11024682	0.00705554	95
	cg08622729	0.00698113	96
	cg22571135	0.00691083	97
	cg03780927	-0.00680689	98
	cg18648031	0.00675221	99
	cg01439754	0.00674789	100
	cg25283432	0.00672598	101
	cg03292675	-0.00666505	102
	cg21069814	0.00665206	103
	cg00576736	-0.00664582	104
	cg05557291	0.00660222	105
	cg06946797	-0.00650837	106
	cg22640213	0.006503	107
	cg23900712	-0.00649781	108
	cg21487856	-0.00647018	109
	cg25368651	-0.00641406	110
	cg19434777	-0.00640247	111
	cg20811755	-0.00637025	112
	cg02284889	-0.00631839	113
	cg11179759	0.00618161	114
	cg10613707	-0.00616407	115
	cg22903286	0.00614231	116
	cg13523882	0.0060643	117
	cg02969716	-0.00605147	118
	cg00520612	0.00604158	119
	cg12107530	-0.00603368	120
	cg05674036	0.00601926	121
	cg15742496	0.00601755	122
	cg02855983	0.00601475	123
	cg10468484	-0.00582957	124
	cg17827328	0.00579373	125
	cg17692200	-0.00577501	126
	cg01638741	-0.00577415	127
	cg09366519	-0.00576782	128
	cg08088801	0.00573418	129
	cg22516376	0.00571898	130
	cg27549186	-0.00570597	131
	cg00701951	-0.00570151	132
	cg04577359	-0.00566432	133
	cg18452756	-0.00561689	134
	cg06935199	0.00552556	135
	cg14770102	0.00551171	136
	cg13373343	0.00547469	137
	cg12008047	-0.00547096	138
	cg20608895	0.00546969	139
	cg03077836	-0.00545792	140
	cg07835437	-0.00542049	141
	cg00770155	0.00541835	142
	cg14796406	-0.00540349	143
	cg13507563	0.00540008	144
	cg05439503	-0.00539984	145
	cg16054018	-0.00539983	146
	cg17672798	0.00539174	147
	cg24085232	-0.00533983	148
	cg11901695	-0.00529464	149
	cg04737759	-0.00524824	150
	cg07799907	0.00521409	151
	cg05802514	0.00521021	152
	cg11787522	0.00516089	153
	cg00972420	-0.00514804	154
	cg02370734	0.00513151	155
	cg25879360	-0.00512999	156
	cg22787151	-0.00511406	157
	cg07963670	-0.0050809	158
	cg01500311	0.00507457	159
	cg14218435	-0.00506661	160
	cg16681820	-0.00504945	161
	cg22327175	-0.00503274	162
	cg08548559	-0.00502557	163
	cg02156314	0.00498934	164
	cg03739409	0.00496885	165
	cg20313873	0.00496796	166
	cg04926767	-0.00494893	167
	cg24174020	0.00487496	168
	cg11313708	-0.00484447	169
	cg24749385	-0.00482033	170
	cg19063856	-0.00475917	171
	cg03264670	0.00470275	172
	cg18557261	0.00469471	173
	cg17170429	-0.00467668	174
	cg25942879	0.00464257	175
	cg04482817	-0.0046364	176
	cg03108070	-0.00460678	177
	cg17501395	-0.0045803	178
	cg10657806	-0.00457495	179
	cg17087356	0.00456512	180
	cg08797892	-0.00453977	181
	cg15841533	-0.00451881	182
	cg09093670	-0.00449155	183
	cg06977987	0.00449143	184
	cg22447508	-0.00443924	185
	cg23649140	0.00441169	186
	cg06712542	-0.00440887	187
	cg16865618	0.00437619	188
	cg05555337	-0.00437226	189
	cg18769357	-0.00437178	190
	cg02400595	-0.00437064	191
	cg25484139	0.00437013	192
	cg03280839	0.00436582	193
	cg09386050	-0.00433715	194
	cg17054432	0.00432889	195
	cg02527881	-0.0043208	196
	cg24707889	0.00431818	197
	cg00679738	-0.00431374	198
	cg02986692	-0.00429354	199
	cg06757138	-0.00427876	200
	cg20177814	0.0042777	201
	cg21146912	0.00426486	202
	cg27307975	-0.00423622	203
	cg21781009	-0.00422897	204
	cg11178810	-0.00420839	205
	cg00755836	0.0042033	206
	cg00563090	-0.0041912	207
	cg13897833	0.00418686	208
	cg20651995	-0.00417038	209
	cg23652354	0.00415548	210
	cg14928764	0.00414124	211
	cg09736654	-0.00412675	212
	cg10399922	-0.00412295	213
	cg02341670	-0.00411846	214
	cg05276137	-0.00410304	215
	cg01169021	0.00409005	216
	cg05828624	-0.00408965	217
	cg19416795	-0.00408523	218
	cg22783058	-0.00407064	219
	cg13053914	0.00407043	220
	cg15963913	0.00406809	221
	cg08061598	0.00405396	222
	cg13545717	0.00404209	223
	cg04275695	-0.00403529	224
	cg06623668	0.00399934	225
	cg14416623	0.00396776	226
	cg17061862	-0.00395852	227
	cg07960922	0.00394314	228
	cg05600340	0.00394014	229
	cg05355764	-0.00392823	230
	cg09728637	-0.00391617	231
	cg26067361	-0.00391234	232
	cg19815589	-0.00390476	233
	cg13521286	0.0039024	234
	cg00563061	0.00389384	235
	cg01742428	-0.00389125	236
	cg19390658	-0.0038863	237
	cg17808866	0.0038782	238
	cg05502081	0.00385604	239
	cg11522145	0.00384446	240
	cg01176329	-0.003834	241
	cg14586993	0.0038252	242
	cg06634056	0.00382245	243
	cg25002152	0.00381555	244
	cg15946310	-0.00380667	245
	cg15262242	-0.00377528	246
	cg13707005	-0.00374351	247
	cg00668291	0.00373659	248
	cg24516362	-0.00373409	249
	cg21153839	0.00373404	250
	cg04501720	-0.00372926	251
	cg26027796	-0.00372745	252
	cg23401436	-0.00372243	253
	cg07282465	-0.00370825	254
	cg19589728	0.00370188	255
	cg26177041	0.0036768	256
	cg03967346	-0.00366919	257
	cg00108715	0.00366393	258
	cg09632076	-0.00365709	259
	cg11708690	0.00364949	260
	cg03262690	0.00364913	261
	cg17811646	0.0036399	262
	cg05827190	0.00362243	263
	cg24684348	-0.0036219	264
	cg10932916	-0.0036185	265
	cg16455748	-0.00359877	266
	cg01894508	0.0035938	267
	cg23740652	0.00357332	268
	cg14955495	-0.00355663	269
	cg12303813	-0.00354605	270
	cg18740429	-0.00354332	271
	cg18601466	-0.00354265	272
	cg10726559	-0.00353691	273
	cg26344619	-0.00352673	274
	cg24250902	0.00352662	275
	cg10061374	-0.00351801	276
	cg00873678	-0.00351276	277
	cg17001717	-0.0035088	278
	cg01804429	-0.00350702	279
	cg23761815	0.00349176	280
	cg15912732	-0.00348703	281
	cg01895374	0.00348592	282
	cg03646542	-0.00347135	283
	cg20060632	-0.003466	284
	cg00101457	-0.00345902	285
	cg07631309	-0.00345357	286
	cg05012825	0.00345166	287
	cg26041493	0.00342662	288
	cg11462459	-0.00341923	289
	cg04847110	-0.0034183	290
	cg25400182	-0.00341607	291
	cg15848685	-0.00340996	292
	cg19055458	-0.00340126	293
	cg02119220	0.00339716	294
	cg00134210	-0.00339176	295
	cg11001108	0.00337772	296
	cg17304457	-0.00336638	297
	cg12428160	0.00336218	298
	cg03277112	-0.00334958	299
	cg16660220	-0.00333411	300
	cg15353469	-0.00333004	301
	cg14648190	0.00332724	302
	cg00810351	0.0033202	303
	cg10940210	-0.00329327	304
	cg03159660	-0.00327845	305
	cg08774868	0.00327674	306
	cg01695579	0.00325346	307
	cg20420433	0.00325082	308
	cg08252971	-0.00323501	309
	cg01400685	0.0032322	310
	cg14643330	0.00323077	311
	cg09462575	0.00323019	312
	cg14011734	-0.00322707	313
	cg04748010	-0.00322139	314
	cg24023916	-0.00321712	315
	cg21650866	0.0032155	316
	cg17649385	-0.00319563	317
	cg07873325	-0.00319398	318
	cg14376467	-0.0031858	319
	cg26808921	0.00318121	320
	cg15885953	-0.00318036	321
	cg08393822	0.00318003	322
	cg08034990	0.00317853	323
	cg22449370	-0.00316867	324
	cg03147324	-0.00316011	325
	cg13859183	-0.00315379	326
	cg03649429	-0.00315056	327
	cg10457436	0.00315024	328
	cg02976574	-0.00313638	329
	cg24192663	-0.00313014	330
	cg22375559	0.00311969	331
	cg12499235	-0.00311962	332
	cg18535437	0.00310469	333
	cg24150157	-0.00310056	334
	cg00184893	0.00309716	335
	cg03922834	0.00309459	336
	cg17486234	-0.00309325	337
	cg07642445	-0.00307915	338
	cg21877216	0.0030759	339
	cg06547285	-0.00307535	340
	cg01364674	0.00307209	341
	cg24144105	0.00305094	342
	cg11962566	-0.00303124	343
	cg13578229	0.00303003	344
	cg03928875	0.00302651	345
	cg03794981	-0.00301176	346
	cg17138415	-0.00299042	347
	cg08186900	0.00298546	348
	cg21580428	0.00297766	349
	cg09012125	0.00296546	350
	cg19357999	-0.00295687	351
	cg23265009	-0.00295641	352
	cg02475600	-0.0029482	353
	cg16901123	0.00294794	354
	cg11146884	0.00294763	355
	cg25467493	-0.00293928	356
	cg19637591	-0.0028972	357
	cg04807106	-0.002895	358
	cg14416930	-0.00289312	359
	cg15653910	0.00289281	360
	cg23217575	0.00288926	361
	cg21619814	-0.00288624	362
	cg13974865	-0.00288389	363
	cg23795429	-0.00288308	364
	cg24373253	0.00287977	365
	cg20384898	-0.0028757	366
	cg25585873	0.00287492	367
	cg07298547	0.00286777	368
	cg09291026	0.00286256	369
	cg14469826	-0.00285538	370
	cg18349241	-0.00284067	371
	cg23533927	-0.00283872	372
	cg13335447	0.00283337	373
	cg25391752	-0.002831	374
	cg01331196	0.00282537	375
	cg07236594	0.00282304	376
	cg16969872	-0.00281737	377
	cg19459834	-0.00281582	378
	cg17580614	0.00280335	379
	cg01526748	0.0027887	380
	cg14935315	0.00278503	381
	cg23178195	-0.0027821	382
	cg14083558	0.00277769	383
	cg19459962	-0.0027703	384
	cg01263942	-0.00276716	385
	cg14734506	0.00276529	386
	cg09554077	0.00274953	387
	cg13845588	0.00274776	388
	cg02453208	-0.00274139	389
	cg05933762	-0.00273709	390
	cg15721584	0.00273362	391
	cg08265769	-0.00273359	392
	cg02221143	0.00273341	393
	cg10710306	0.00273078	394
	cg02667102	-0.00272227	395
	cg24923279	-0.00271975	396
	cg05612654	-0.00271565	397
	cg11202634	0.00270962	398
	cg23461906	0.00270531	399
	cg00967294	0.00270176	400
	cg17516247	-0.00269273	401
	cg09064148	0.00267349	402
	cg01485548	-0.00266948	403
	cg13945578	-0.00266373	404
	cg26950531	-0.00265935	405
	cg03685392	-0.00265842	406
	cg26204448	0.00265763	407
	cg09424348	-0.00265278	408
	cg21118819	-0.00264993	409
	cg24292323	-0.00264822	410
	cg25033817	0.00264553	411
	cg02435538	-0.00264273	412
	cg10063407	0.0026389	413
	cg15429629	-0.00263494	414
	cg15970890	0.00263454	415
	cg04151469	-0.00263234	416
	cg17290508	0.0026273	417
	cg24615528	0.00259421	418
	cg03974204	0.00259186	419
	cg20431774	0.00259163	420
	cg12458003	0.0025905	421
	cg13604445	-0.00259001	422
	cg04537394	-0.00258962	423
	cg08002861	0.00257642	424
	cg11863380	0.00257294	425
	cg02081065	-0.0025698	426
	cg25946320	-0.00256634	427
	cg24054684	0.00256389	428
	cg00017429	-0.00256209	429
	cg14928510	-0.00255182	430
	cg04103088	0.00255062	431
	cg16182346	-0.00254812	432
	cg05096398	0.00254557	433
	cg02761715	-0.00254007	434
	cg14325649	0.00253862	435
	cg02966404	-0.00253024	436
	cg13831388	-0.00252935	437
	cg10881615	0.00252666	438
	cg24657535	-0.00252205	439
	cg04599946	0.00251773	440
	cg26970113	0.00251139	441
	cg01509330	0.0025089	442
	cg05714116	0.00250399	443
	cg07621803	-0.00250147	444
	cg06750524	-0.00250054	445
	cg24594295	0.0024979	446
	cg08822897	0.00248312	447
	cg02231197	-0.00248198	448
	cg02814482	-0.00247708	449
	cg07007148	-0.00247586	450
	cg05152561	-0.00247554	451
	cg03592903	0.0024717	452
	cg21445527	0.00246943	453
	cg11793759	-0.00246274	454
	cg06165742	0.00245297	455
	cg12214665	0.00244615	456
	cg18461584	-0.00244552	457
	cg17891444	0.00244547	458
	cg08767044	-0.00244311	459
	cg06719532	0.00244263	460
	cg07985834	0.00243383	461
	cg07224310	-0.00242886	462
	cg03534375	-0.002423	463
	cg19313311	0.00242083	464
	cg06018699	-0.00240453	465
	cg26956535	-0.00240286	466
	cg15246712	-0.00238623	467
	cg14472025	0.00238542	468
	cg23281327	-0.00238306	469
	cg13531667	-0.00237419	470
	cg00179217	0.00237194	471
	cg12227647	-0.00237144	472
	cg13046257	-0.00236904	473
	cg24754507	-0.00236887	474
	cg19049724	-0.00236455	475
	cg21241839	0.00235899	476
	cg26266944	0.00235292	477
	cg26800884	-0.00233063	478
	cg23048481	-0.00231843	479
	cg10927841	0.00231496	480
	cg25844222	-0.00230566	481
	cg24295551	-0.00230336	482
	cg09681025	0.00230268	483
	cg23479056	-0.00229511	484
	cg21739816	-0.00228992	485
	cg27247736	0.00228829	486
	cg10625504	-0.00228427	487
	cg10759591	-0.00227689	488
	cg07407754	0.00227456	489
	cg13229058	-0.00227055	490
	cg17022393	-0.00226882	491
	cg24174557	-0.00225917	492
	cg22706424	0.00225914	493
	cg01357897	-0.00225354	494
	cg09628488	0.00224562	495
	cg10370591	-0.00223993	496
	cg10513992	0.00223264	497
	cg04029055	-0.00222571	498
	cg18979819	0.00222352	499
	cg13603551	-0.00221889	500
	cg17375049	-0.00221437	501
	cg01817019	0.00220874	502
	ch.12.29939875F	0.00219776	503
	cg18845189	-0.00219536	504
	cg00589581	0.00218957	505
	cg25610526	-0.00218897	506
	cg17724175	-0.00218467	507
	cg12425700	-0.00218151	508
	cg25938042	0.00217688	509
	cg00980649	-0.00217593	510
	cg10272968	0.00216869	511
	cg20204401	-0.00216407	512
	cg09048665	0.00216302	513
	cg25305993	0.00215833	514
	cg08876934	-0.00215697	515
	cg10157411	0.00214539	516
	cg06543761	0.00214004	517
	cg13631222	-0.00213876	518
	cg13174253	-0.00213777	519
	cg26495357	-0.00213684	520
	cg22735105	-0.0021306	521
	cg05784532	0.00212669	522
	cg24582743	-0.0021243	523
	cg10492716	0.00212199	524
	cg20499861	0.00210468	525
	cg27326683	-0.0021043	526
	cg00607919	0.00210312	527
	cg12410086	-0.00209952	528
	cg27371539	0.00209951	529
	cg10384134	0.00209763	530
	cg21045072	-0.00209593	531
	cg11111859	-0.00209261	532
	cg03050684	-0.00208464	533
	cg19857707	-0.0020786	534
	cg19776833	-0.00207477	535
	cg19214707	0.00207426	536
	cg12494529	0.00207005	537
	cg02474926	0.00206549	538
	cg09716038	-0.00206382	539
	cg09752271	0.00206268	540
	cg10760339	-0.00206139	541
	cg17013888	-0.00206064	542
	cg05977671	0.00205845	543
	cg16654216	-0.00205233	544
	cg18811621	0.00204873	545
	cg15587041	-0.00204096	546
	cg07355514	-0.00204011	547
	cg16492417	-0.00203284	548
	cg13531460	0.00203167	549
	cg24262654	0.00202831	550
	cg24422732	-0.00202757	551
	cg04616691	-0.00202732	552
	cg00037058	0.00202542	553
	cg16489468	-0.00201205	554
	cg05885355	-0.00200618	555
	cg06486088	-0.00200332	556
	cg13778140	-0.00200294	557
	cg17783697	0.00199974	558
	cg23885932	0.00199438	559
	cg22465341	-0.00199344	560
	cg23794358	0.00199274	561
	cg06417612	0.00199249	562
	cg13264840	-0.00199011	563
	cg19305696	0.00198611	564
	cg21226665	0.00198282	565
	cg23236370	0.0019815	566
	cg16643422	0.00198083	567
	cg03707967	-0.00198	568
	cg16850150	0.00197356	569
	cg10996589	0.00197348	570
	cg17780956	-0.00197215	571
	cg07464578	0.00197088	572
	cg03877381	0.00196239	573
	cg27319151	-0.00196215	574
	cg03585013	0.00195791	575
	cg03690162	-0.0019533	576
	cg18735015	0.00194943	577
	cg19632760	-0.00194925	578
	cg06000610	0.00194845	579
	cg14891195	0.00194311	580
	cg27012908	-0.00194301	581
	cg10729312	-0.00194272	582
	cg00498804	0.00193942	583
	cg18794122	-0.0019388	584
	cg13811448	0.00193718	585
	cg09876440	-0.00192679	586
	cg07984380	0.00192611	587
	cg03651292	-0.00192556	588
	cg07658357	0.00192505	589
	cg24886788	0.00192381	590
	cg12113132	-0.00192235	591
	cg22942804	0.00191405	592
	cg23666374	-0.00191176	593
	cg12077176	-0.00191142	594
	cg10322504	-0.00190798	595
	cg10841343	0.00190175	596
	cg10846980	0.00189818	597
	cg20426860	0.00189777	598
	cg04383462	-0.00189731	599
	cg08336315	0.00189561	600
	cg13671121	0.00189515	601
	cg15619377	0.00189136	602
	cg17114283	0.00188995	603
	cg01351177	-0.00188989	604
	cg04317700	-0.00188821	605
	cg12770003	-0.00188663	606
	cg23110376	-0.00188649	607
	cg25279555	-0.0018772	608
	cg08882216	-0.00187616	609
	cg01762785	-0.00187431	610
	cg07884487	0.00186879	611
	cg13186470	0.00186736	612
	cg24166814	0.00186552	613
	cg01847719	0.00185495	614
	cg26422153	-0.00185032	615
	cg26104690	0.00184452	616
	cg25285658	0.00184346	617
	cg07453718	-0.00184104	618
	cg10949773	-0.00184005	619
	cg05289055	-0.00183574	620
	cg15398841	-0.00183543	621
	cg13830329	-0.00183287	622
	cg08474603	-0.00183077	623
	cg00687021	-0.00182862	624
	cg22063989	-0.00182674	625
	cg22800295	-0.0018256	626
	cg23803225	0.00182513	627
	cg05238386	0.00182081	628
	cg27543214	-0.00181939	629
	cg05966641	-0.00181846	630
	cg10990997	0.00181726	631
	cg18394552	0.00180368	632
	cg04997558	-0.00180209	633
	cg06076692	0.0017938	634
	cg26070636	0.00178993	635
	cg18261909	-0.00178961	636
	cg19473428	-0.00178942	637
	cg22999099	0.00178814	638
	cg01381613	0.0017866	639
	cg16578355	0.00178653	640
	cg23158483	-0.00178478	641
	cg00435621	-0.00177654	642
	cg13510849	0.00176467	643
	cg19774973	-0.00176379	644
	cg19931106	0.00176009	645
	cg13929106	-0.00175862	646
	cg00816397	0.00175383	647
	cg16585333	0.00174967	648
	cg23758309	0.0017476	649
	cg24343835	0.00173953	650
	cg00375132	-0.00173911	651
	cg10573476	-0.00173563	652
	cg01173485	-0.00173505	653
	cg12438044	0.00173143	654
	cg20758593	-0.00173056	655
	cg06866814	0.00172993	656
	cg17613550	-0.00172931	657
	cg03987653	0.00172859	658
	cg03690889	-0.00172839	659
	cg14090201	-0.00172571	660
	cg12450708	0.00172484	661
	cg19936157	0.00172075	662
	cg21459215	-0.00172066	663
	cg20382622	-0.00171887	664
	cg02588098	-0.0017173	665
	cg09258200	0.00171712	666
	cg06956273	0.00171353	667
	cg20873046	0.00171326	668
	cg09309024	0.00171189	669
	cg23664174	0.00170959	670
	cg10753966	0.00170249	671
	cg18711369	0.00170095	672
	cg02624019	0.00169835	673
	cg09937190	0.00168394	674
	cg06804823	-0.00168267	675
	cg13252915	0.00168109	676
	cg08970112	-0.00167778	677
	cg17999393	-0.00167425	678
	cg21860029	0.00167145	679
	cg07521889	0.00166888	680
	cg12482375	-0.00166872	681
	cg14183602	0.00166589	682
	cg17896947	-0.00166377	683
	cg25247455	0.00166351	684
	cg26682499	0.00166202	685
	cg18355311	0.00165817	686
	cg06533408	-0.00165593	687
	cg15266497	0.00165214	688
	cg23652363	0.00164987	689
	cg04013592	-0.00164704	690
	cg06646218	0.00164597	691
	cg04562976	0.00164377	692
	cg23731124	-0.00163472	693
	cg23923070	0.0016325	694
	cg01558307	-0.00163023	695
	cg26645834	-0.00163019	696
	cg12958778	-0.00162851	697
	cg00074086	-0.00162822	698
	cg02524547	0.00161953	699
	cg24083756	0.0016154	700
	cg07134632	0.00161188	701
	cg00255882	-0.00160805	702
	cg19563158	0.00160794	703
	cg01319471	-0.00160444	704
	cg05303280	0.00160262	705
	cg11023442	0.00159364	706
	cg00805193	0.00159165	707
	cg06175912	0.00159129	708
	cg04406441	0.00159056	709
	cg27262415	0.00159002	710
	cg23851932	0.00158874	711
	cg19924313	0.0015885	712
	cg14564826	-0.00158831	713
	cg12733079	0.00158749	714
	cg05189667	-0.00158369	715
	cg00083790	-0.0015826	716
	cg19039367	0.00158123	717
	cg15957341	0.00158087	718
	cg03110996	0.001577	719
	cg05293897	0.00157166	720
	cg08458711	-0.00156974	721
	cg04815242	-0.0015692	722
	cg24291309	-0.00156777	723
	cg05400869	0.00156531	724
	cg27345346	0.00155375	725
	cg11549958	-0.00155083	726
	cg15832602	-0.00154595	727
	cg05135252	0.00154545	728
	cg14117166	0.00154262	729
	cg14506260	-0.00154174	730
	cg00698332	-0.0015401	731
	cg05831083	0.00153752	732
	cg16461485	-0.0015351	733
	cg00756172	-0.00153298	734
	cg23268322	-0.00152598	735
	cg00283247	0.00151999	736
	cg18584067	0.00151397	737
	cg22530146	-0.00151005	738
	cg09552517	0.0015098	739
	cg26364766	-0.00150655	740
	cg09282338	0.00150328	741
	cg26014409	0.00149908	742
	cg10902139	-0.00149795	743
	cg08055612	-0.00149364	744
	cg14186846	0.00149258	745
	cg10227705	0.00149132	746
	cg08814020	-0.00148754	747
	cg07251128	-0.0014823	748
	cg05092362	0.00148214	749
	cg09709951	-0.00148213	750
	cg09603795	0.00148068	751
	cg04664127	0.00148044	752
	cg20011998	0.00147446	753
	cg00589617	0.00147061	754
	cg18852857	0.00146917	755
	cg06196926	-0.00146847	756
	cg15025640	-0.00146538	757
	cg00913288	-0.00146374	758
	cg27421308	0.00146289	759
	cg04562683	-0.00146055	760
	cg04765422	-0.00145335	761
	cg27657867	-0.00144875	762
	cg20891771	-0.00144791	763
	cg19756663	-0.00144347	764
	cg04891094	0.00144335	765
	cg17328438	-0.00143948	766
	cg04318279	0.00143925	767
	cg17740140	-0.00143117	768
	cg06083200	-0.00143048	769
	cg06205155	-0.00142733	770
	cg23091057	0.00142686	771
	cg02732804	0.00142384	772
	cg23552192	-0.00142291	773
	cg17154069	-0.00142231	774
	cg02667103	-0.00141871	775
	cg09430705	0.00141854	776
	cg27423920	-0.0014167	777
	cg13435229	-0.00141391	778
	cg19819280	-0.00141321	779
	cg10062109	0.00141088	780
	cg05052407	-0.00140796	781
	cg04338556	-0.00140711	782
	cg19579695	0.00140205	783
	cg00294109	-0.00139999	784
	cg20820543	0.00139947	785
	cg01989157	-0.00139389	786
	cg11185792	-0.00139355	787
	cg16135995	-0.0013923	788
	cg20244340	-0.00138392	789
	cg25967904	-0.00138289	790
	cg06614221	0.00138201	791
	cg10533069	0.00137721	792
	cg16006965	-0.00137372	793
	cg05919625	0.00137224	794
	cg20041612	-0.00137085	795
	cg17334103	0.00136498	796
	cg14026113	-0.0013599	797
	cg22182451	-0.00135685	798
	cg14721506	-0.00135227	799
	cg19303434	0.0013509	800
	cg02908912	0.0013464	801
	cg17033080	-0.00134033	802
	cg24726121	-0.00133724	803
	cg10325659	0.00133544	804
	cg09339089	-0.0013321	805
	cg15305511	-0.00132214	806
	cg07459478	-0.0013189	807
	cg13469874	-0.00131098	808
	cg02829279	-0.00130543	809
	cg02968276	0.00130379	810
	cg13630562	-0.00130146	811
	cg14756006	-0.00129981	812
	cg06093279	-0.00129779	813
	cg00241998	-0.00129523	814
	cg18253802	0.00129153	815
	cg19591644	-0.00128994	816
	cg21141047	-0.0012889	817
	cg27423411	0.00128791	818
	cg02577773	-0.00128335	819
	cg17708240	0.00128083	820
	cg21518279	-0.00127351	821
	cg14886530	0.00127075	822
	cg17023648	0.0012702	823
	cg02563952	0.00126402	824
	cg04279588	-0.00126211	825
	cg16415457	-0.00126155	826
	cg01604547	0.00125613	827
	cg03603977	0.00125167	828
	cg09798313	0.00124974	829
	cg26393791	-0.00124918	830
	cg27236154	0.00124914	831
	cg12170787	-0.00124907	832
	cg01067983	-0.00124904	833
	cg17950900	-0.00124883	834
	cg23931734	0.00124857	835
	cg06069407	0.00124845	836
	cg15303793	0.00124814	837
	cg11523799	-0.00124785	838
	cg22624285	0.0012444	839
	cg16479476	-0.00123287	840
	cg25518571	-0.00123213	841
	cg08138435	0.00123141	842
	cg24705551	-0.00123029	843
	cg15354705	-0.0012293	844
	cg11784626	-0.00122348	845
	cg02286155	0.00121923	846
	cg06816239	-0.00121615	847
	cg09305008	0.00121383	848
	cg26576875	-0.00121041	849
	cg23248865	-0.00121017	850
	cg16176675	0.00120981	851
	cg03527353	0.00120944	852
	cg11481288	0.00119785	853
	cg27083484	-0.00119711	854
	cg14341177	-0.00119541	855
	cg23173573	-0.00119298	856
	cg02805890	-0.00119243	857
	cg06925304	-0.00119243	858
	cg23890469	0.00119174	859
	cg03535933	0.00119163	860
	cg03626857	-0.00118683	861
	cg24452135	-0.00118208	862
	cg06217314	0.00117335	863
	cg07646455	0.00117248	864
	cg11404039	0.00117067	865
	cg07333922	-0.00116973	866
	cg10596609	0.00116892	867
	cg02646515	0.00116509	868
	cg25615068	0.00116238	869
	cg03124636	-0.00116199	870
	cg06733215	-0.00116083	871
	cg09831562	0.00115849	872
	cg00716040	0.00115095	873
	cg01703205	-0.00114751	874
	cg20934520	-0.00114501	875
	cg13360404	0.00114489	876
	cg05603985	-0.00113878	877
	cg24512973	-0.00113656	878
	cg03868220	-0.00112995	879
	cg18224153	0.00112912	880
	cg27422372	-0.00112605	881
	cg02576503	-0.00112576	882
	cg21656801	0.00112554	883
	cg13051728	-0.0011237	884
	cg08083016	-0.00112301	885
	cg12743398	0.00111613	886
	cg04166618	-0.00110737	887
	cg00238692	0.00110331	888
	cg05279291	-0.00110286	889
	cg24026212	-0.00110177	890
	cg19427757	0.00110139	891
	cg01783796	-0.00109595	892
	cg13025359	0.00109186	893
	cg00742465	-0.00108618	894
	cg16398761	-0.00108255	895
	cg10850001	0.00108125	896
	cg02685286	-0.00108122	897
	cg16144345	-0.00107989	898
	cg06543055	-0.00107964	899
	cg14003090	0.0010773	900
	cg08726846	-0.0010748	901
	cg15087459	-0.00106978	902
	cg09037082	-0.0010697	903
	cg23931420	-0.00106637	904
	cg17481235	0.00106532	905
	cg19991941	-0.00106107	906
	cg07101732	0.0010589	907
	cg12648201	0.00105889	908
	cg05824502	0.00105707	909
	cg05848045	-0.00105281	910
	cg14920286	-0.00105055	911
	cg13410127	0.00104609	912
	cg23916284	0.00104306	913
	cg21258697	-0.00104295	914
	cg22094309	-0.0010409	915
	cg11403027	-0.00103754	916
	cg02254774	-0.00103658	917
	cg05132118	-0.00103497	918
	cg16777106	-0.00103085	919
	cg06599169	-0.00102828	920
	cg05567440	0.00102746	921
	cg27573308	-0.00102593	922
	cg11438065	-0.00102036	923
	cg14037440	0.00101153	924
	cg27145048	0.00101049	925
	cg18970151	0.00100967	926
	cg06157950	0.00100809	927
	cg18376896	0.00100515	928
	cg07822074	-0.00100367	929
	cg25967146	-0.00100232	930
	cg19863003	0.000996824	931
	cg01921382	0.000993772	932
	cg15830441	-0.000992647	933
	cg17936145	-0.000990902	934
	cg04823152	-0.000983236	935
	cg23656890	0.000977266	936
	cg25631022	-0.000974345	937
	cg24951263	0.000973032	938
	cg25642184	-0.000972869	939
	cg21089669	0.000972623	940
	cg02509000	-0.000969424	941
	cg26179667	0.000966515	942
	cg25676166	0.000965586	943
	cg10492417	-0.00096317	944
	cg25179334	-0.000961967	945
	cg14772955	-0.000961409	946
	cg09469682	-0.00096119	947
	cg13538320	-0.000957988	948
	cg19416879	-0.000950453	949
	cg10690747	0.000949623	950
	cg08108029	-0.000941138	951
	cg05854892	-0.000940603	952
	cg14881305	-0.0009397	953
	cg03531754	0.000936454	954
	cg14547801	0.000935957	955
	cg00912722	-0.000934483	956
	cg20644120	-0.000934346	957
	cg08817786	0.000934135	958
	cg03594972	-0.000933609	959
	cg11748071	0.000928395	960
	cg18973101	0.000928302	961
	cg14479303	0.000928205	962
	cg00498155	0.000927695	963
	cg08957127	0.000923589	964
	cg01038479	0.000922685	965
	cg15450224	-0.000922506	966
	cg20592360	-0.000920819	967
	cg08115371	0.000916334	968
	cg10538533	0.000915361	969
	cg11107966	0.000914922	970
	cg02413040	0.000914015	971
	cg09940915	-0.00091393	972
	cg14004833	-0.000913888	973
	cg04413261	0.000908858	974
	ch.14.1202311F	-0.000906328	975
	cg05143424	0.000896941	976
	cg03698681	-0.00089687	977
	cg11906825	-0.000890652	978
	cg26875989	-0.000890319	979
	cg08373605	-0.000885774	980
	cg27577165	-0.000885636	981
	cg21165812	0.000879675	982
	cg11493553	-0.000874533	983
	cg03929569	0.000873517	984
	cg00514616	0.000872794	985
	cg25851745	-0.000872473	986
	cg16468388	-0.000869197	987
	cg12898512	0.000865167	988
	cg24852135	-0.000864207	989
	cg17649560	0.000863018	990
	cg17902632	0.00084445	991
	cg21957399	-0.000841878	992
	cg03014427	-0.000841627	993
	cg15523998	0.000840432	994
	cg27255239	-0.000834004	995
	cg02727363	-0.000831409	996
	cg12207033	0.000829903	997
	cg26465214	0.000829593	998
	cg10143811	-0.000826129	999
	cg27591196	-0.000826064	1000
	cg26049092	-0.000823576	1001
	cg00650672	-0.000818464	1002
	cg00962304	0.000812977	1003
	cg05626226	0.000812894	1004
	cg20097929	-0.000811388	1005
	cg09387587	-0.000809826	1006
	cg13716443	-0.000807549	1007
	cg09169320	-0.000796991	1008
	cg20309358	0.000796358	1009
	cg23440058	-0.000795934	1010
	cg13191352	-0.000795191	1011
	cg19123749	0.000794844	1012
	cg09807821	0.000793009	1013
	cg13146913	0.000790684	1014
	cg04152326	-0.00078954	1015
	cg10782206	0.000787844	1016
	cg13982695	-0.000785784	1017
	cg25010929	-0.000785477	1018
	cg00784357	0.000774158	1019
	cg06097357	-0.000772064	1020
	cg19824661	0.000771343	1021
	cg24162801	0.0007695	1022
	cg14142889	-0.000769383	1023
	cg20432475	0.00076636	1024
	cg01434559	-0.000764195	1025
	cg17636309	-0.000760694	1026
	cg21245287	0.000760123	1027
	cg01662876	0.000755807	1028
	cg02475834	0.000751489	1029
	cg22555392	-0.000749556	1030
	cg10365984	0.000747798	1031
	cg17154057	0.000745647	1032
	cg20585830	-0.000743406	1033
	cg23602489	0.000742037	1034
	cg08250742	-0.000738092	1035
	cg10328393	-0.000737262	1036
	cg05150667	-0.000734385	1037
	cg00428296	-0.00073403	1038
	cg04463638	-0.000732502	1039
	cg19273715	-0.000729034	1040
	cg04503593	0.000728934	1041
	cg00047815	0.000727398	1042
	cg24621607	0.000724081	1043
	cg15846641	0.0007233	1044
	cg02701019	0.000720418	1045
	cg19370346	-0.000718777	1046
	cg02141940	0.000718575	1047
	cg13793854	0.000718393	1048
	cg14328761	-0.000717849	1049
	cg01461641	-0.000714778	1050
	cg19983815	0.000714737	1051
	cg01259329	-0.000712168	1052
	cg04242245	0.000706838	1053
	cg25409809	-0.000706396	1054
	cg25466090	-0.000702686	1055
	cg16611967	0.000702266	1056
	cg03872745	-0.000701788	1057
	cg10011018	-0.000697806	1058
	cg02298525	0.000695378	1059
	cg22549881	-0.000694528	1060
	cg17990278	0.000692816	1061
	cg04003500	-0.000691819	1062
	cg02333912	-0.000688365	1063
	cg01546472	-0.00068664	1064
	cg06541550	-0.000681948	1065
	cg24738356	0.000681648	1066
	cg23796755	0.000679659	1067
	cg15033140	0.000675906	1068
	cg16663980	0.000672249	1069
	cg13204798	-0.000671946	1070
	cg16299576	0.000671432	1071
	cg17710868	0.000670255	1072
	cg01342226	0.000661668	1073
	cg02434121	-0.000657578	1074
	cg12400781	0.00065481	1075
	cg04914013	0.000651813	1076
	cg25603409	-0.000651008	1077
	cg19049696	0.000650574	1078
	cg25296938	-0.000649976	1079
	cg09661284	0.000649754	1080
	cg11674713	0.000649066	1081
	cg00346300	0.000648888	1082
	cg09346775	0.000643758	1083
	cg10288578	-0.000640765	1084
	cg03431741	0.000636602	1085
	cg27092935	0.000634601	1086
	cg05123263	-0.000630751	1087
	cg07300660	-0.000630749	1088
	cg15854125	-0.000629298	1089
	cg05745134	0.000626348	1090
	cg09539943	0.000623509	1091
	cg04265332	0.000622607	1092
	cg16769791	-0.000621199	1093
	cg04216117	-0.000616854	1094
	cg26734215	-0.000610798	1095
	cg17722129	-0.000609399	1096
	cg03146073	0.000609222	1097
	cg08946989	0.000605678	1098
	cg01765416	0.000603743	1099
	cg11890080	0.000602794	1100
	cg19236431	-0.000601245	1101
	cg23317474	0.00059765	1102
	cg07783183	-0.000597559	1103
	cg27123817	0.00059564	1104
	cg00772863	-0.000595346	1105
	cg21850668	0.00059532	1106
	cg18112163	0.000593015	1107
	cg22220991	0.000587798	1108
	cg23571170	0.000583938	1109
	cg23641682	0.000583869	1110
	cg02363593	0.000583659	1111
	cg05779364	0.000580603	1112
	cg21901160	-0.000580315	1113
	cg09003523	-0.000579507	1114
	cg12261582	0.000579428	1115
	cg21085022	0.000578227	1116
	cg05011113	0.000574915	1117
	cg02892925	0.000572479	1118
	cg04118311	-0.000570654	1119
	cg27333271	0.000566857	1120
	cg06568490	0.000565157	1121
	cg03381047	0.000564461	1122
	cg08309687	-0.000561297	1123
	cg03841784	-0.000559989	1124
	cg25763036	-0.000558289	1125
	cg20735682	0.000554857	1126
	cg01911186	0.000552715	1127
	cg17466131	-0.000552618	1128
	cg02366002	0.000551955	1129
	cg27245646	0.00055179	1130
	cg25306932	-0.000551379	1131
	cg24616366	-0.000546432	1132
	cg25542654	0.00054317	1133
	cg21001198	-0.000541949	1134
	cg26881207	-0.000541849	1135
	cg26533350	-0.000541073	1136
	cg26063030	-0.000536546	1137
	cg20396053	0.000536404	1138
	cg19484848	0.000534965	1139
	cg02458689	0.000534543	1140
	cg01668008	0.000530376	1141
	cg19810536	0.000524778	1142
	cg03622431	0.00052428	1143
	cg02622866	0.000523127	1144
	cg05270688	0.000521675	1145
	cg03679394	-0.000521094	1146
	cg04608190	-0.000520676	1147
	cg13287979	-0.000518307	1148
	cg04881472	0.000516711	1149
	cg02339243	0.000515823	1150
	cg03598074	0.000507938	1151
	cg06925387	-0.000507445	1152
	cg21183846	0.00050585	1153
	cg02689448	-0.000502068	1154
	cg00099835	-0.000502012	1155
	cg25521853	-0.00050074	1156
	cg19961382	-0.000496983	1157
	cg09500207	0.000496619	1158
	cg16830861	-0.000495863	1159
	cg07909128	0.00049565	1160
	cg24938968	-0.000492104	1161
	cg12074221	-0.000489885	1162
	cg16485474	-0.000487676	1163
	cg25824052	0.000486797	1164
	cg03014634	0.000485607	1165
	cg12390835	0.000485148	1166
	cg15085372	0.000483749	1167
	cg19772907	0.00048171	1168
	cg22207405	0.000481631	1169
	cg12229082	0.000481148	1170
	cg13006227	0.00047314	1171
	cg25942484	-0.000470843	1172
	cg23685994	-0.000468769	1173
	cg12141623	-0.000461584	1174
	cg23013736	0.00045634	1175
	cg01790274	0.000454545	1176
	cg01152727	-0.000454076	1177
	cg26944851	-0.000452788	1178
	cg08590257	-0.0004524	1179
	cg27391838	-0.000447803	1180
	cg12402495	0.000447796	1181
	cg10674470	0.000442808	1182
	cg22535523	0.000442643	1183
	cg18739950	-0.000440163	1184
	cg05019221	0.000439075	1185
	cg03601585	0.000437748	1186
	cg13618906	-0.000433639	1187
	cg15845333	-0.000433549	1188
	cg11051899	-0.000433513	1189
	cg13676996	0.000433393	1190
	cg14193653	0.000432574	1191
	cg08415731	0.00042856	1192
	cg08791424	0.000427265	1193
	cg12710800	0.000426752	1194
	cg09732284	-0.000424396	1195
	cg07918814	-0.000423446	1196
	cg07904865	0.000422591	1197
	cg22528069	0.000422272	1198
	cg09020927	0.000420721	1199
	cg05304405	-0.000420271	1200
	cg26163319	0.000418801	1201
	cg14866339	-0.000417844	1202
	cg18863848	0.000415896	1203
	cg10606888	0.000414596	1204
	cg00147788	0.000414383	1205
	cg11202345	0.000413357	1206
	cg21283167	-0.000412256	1207
	cg16536718	0.000410624	1208
	cg24967649	-0.000403362	1209
	cg17892629	0.000403167	1210
	cg25627242	0.00040313	1211
	cg09109383	0.000402531	1212
	cg03541635	0.000399392	1213
	cg03418563	0.000398207	1214
	cg16774355	0.000397707	1215
	cg07325562	0.000397095	1216
	cg05019423	0.00039604	1217
	cg08498533	-0.000393768	1218
	cg14299044	-0.00039323	1219
	cg11380329	0.000393119	1220
	cg23068772	-0.000392916	1221
	cg21777553	-0.000392063	1222
	cg08316365	0.000391783	1223
	cg20656868	0.00038654	1224
	cg06559864	-0.000386294	1225
	cg18496910	-0.000383273	1226
	cg26351614	0.000382685	1227
	cg09321762	0.000382525	1228
	cg03501539	-0.000382117	1229
	cg13924755	0.000381102	1230
	cg08966619	-0.00038009	1231
	cg11983196	0.000378998	1232
	cg16336066	-0.000378822	1233
	cg12240002	0.000377294	1234
	cg16535999	0.000374497	1235
	cg19518666	0.000372631	1236
	cg27517238	-0.000370683	1237
	cg14999931	-0.000369757	1238
	cg17283111	0.000363293	1239
	ch.17.922987F	0.000357779	1240
	cg11060661	0.000356202	1241
	cg21916479	0.000355267	1242
	cg14446951	0.000352734	1243
	cg15246232	0.000351954	1244
	cg21582325	-0.000350238	1245
	cg21042285	0.000344304	1246
	cg01411759	0.000342539	1247
	cg03808674	0.000341065	1248
	cg11039712	-0.000336651	1249
	cg00988037	-0.000335225	1250
	cg07001630	0.000335152	1251
	cg14094164	-0.000334938	1252
	cg07965714	-0.000333792	1253
	cg24405567	-0.000333005	1254
	cg26801241	0.000331669	1255
	cg00566158	0.000330979	1256
	cg09456254	-0.000327751	1257
	cg15017411	-0.000324837	1258
	cg07839336	0.00032366	1259
	cg24185680	-0.000323025	1260
	cg21445793	0.000320459	1261
	cg14532484	0.000317917	1262
	cg17278960	0.000317068	1263
	cg13902101	0.000315825	1264
	cg17470397	-0.000315031	1265
	cg17622531	-0.000314604	1266
	cg15175446	0.000314567	1267
	cg15724328	-0.000312692	1268
	cg20948051	-0.000311719	1269
	cg13457651	0.000309848	1270
	cg17341366	-0.000308808	1271
	cg05400556	-0.000307265	1272
	cg02502361	0.00030557	1273
	cg26460092	-0.000303079	1274
	cg00907427	0.000301365	1275
	cg19516340	-0.000295967	1276
	cg27020690	-0.000295362	1277
	cg01112249	0.000293002	1278
	cg10090326	-0.000290794	1279
	cg05721645	-0.000290463	1280
	cg14662283	-0.000289967	1281
	cg05179645	-0.000289846	1282
	cg06081220	-0.000285737	1283
	cg08045766	-0.000283789	1284
	cg16295988	0.000282574	1285
	cg01195281	-0.000282358	1286
	cg01551797	-0.000280334	1287
	cg03585263	0.000275264	1288
	cg13385016	-0.000274909	1289
	cg05494813	-0.000270801	1290
	cg02322843	0.000268465	1291
	cg03727359	0.000268185	1292
	cg01166604	-0.000261978	1293
	cg22754389	0.000260301	1294
	cg25224232	0.000259884	1295
	cg10913050	0.000251196	1296
	cg08268692	0.000249562	1297
	cg09505788	-0.000248791	1298
	cg20583945	0.000245279	1299
	cg20629021	-0.000243839	1300
	cg08296903	-0.000241695	1301
	cg22547158	-0.000241637	1302
	cg18178963	-0.000240795	1303
	cg10181615	0.000239142	1304
	cg17311132	0.000238903	1305
	cg08945443	0.000237402	1306
	cg11665245	-0.000236445	1307
	cg10290868	-0.000233087	1308
	cg06162038	0.000232772	1309
	cg07894567	0.000232621	1310
	cg17040483	-0.000232545	1311
	cg16284524	0.000230634	1312
	cg07088513	0.000230262	1313
	cg20693190	-0.00022972	1314
	cg06709828	0.000227361	1315
	cg01933477	-0.000225785	1316
	cg25384473	0.000224681	1317
	cg25722178	-0.000222806	1318
	cg21503582	-0.000220591	1319
	cg16906595	-0.000217351	1320
	cg05815275	0.000216349	1321
	cg18502933	-0.000215553	1322
	cg10646968	0.000214398	1323
	cg12143784	-0.000213456	1324
	cg25346117	-0.000213068	1325
	cg26844909	-0.000212922	1326
	cg17472796	-0.000212388	1327
	cg05981144	-0.000211459	1328
	cg20842915	-0.000209093	1329
	cg09715906	-0.000208401	1330
	cg06511274	-0.000206615	1331
	cg10607455	-0.000206602	1332
	cg21211480	0.000205225	1333
	cg15479387	-0.000203424	1334
	cg06795649	0.000202062	1335
	cg01534416	-0.000198968	1336
	cg27035514	0.0001971	1337
	cg16007185	-0.000196848	1338
	cg05724097	0.000196041	1339
	cg18744234	-0.000196023	1340
	cg22980156	0.000195441	1341
	cg27083466	-0.000194593	1342
	cg08724493	0.000194271	1343
	cg04705716	0.000193518	1344
	cg25029998	-0.000192498	1345
	cg07537206	0.000191636	1346
	cg07218578	-0.000191564	1347
	cg13321176	0.000190988	1348
	cg14848077	-0.000189801	1349
	cg03246954	0.000188871	1350
	cg07965633	0.00018658	1351
	cg15158859	0.000186504	1352
	cg11692577	0.000185857	1353
	cg14430982	0.000185402	1354
	cg16231394	0.000179643	1355
	cg06064525	-0.000176017	1356
	cg03528325	0.000172808	1357
	cg12577411	-0.000171018	1358
	cg16970087	-0.00017097	1359
	cg16347811	0.000168532	1360
	cg21147422	-0.000168014	1361
	cg24780966	-0.000167944	1362
	cg27359668	0.000167787	1363
	cg26947723	-0.000166377	1364
	cg18281201	-0.000166313	1365
	cg19866195	0.00016544	1366
	cg16745549	0.000163603	1367
	cg14813603	-0.000163424	1368
	cg14037397	0.000162838	1369
	cg25940949	-0.000161964	1370
	cg11760099	-0.000161718	1371
	cg08185223	-0.000159871	1372
	cg06434470	0.000159013	1373
	cg00781169	-0.000156615	1374
	cg12949461	0.000155139	1375
	cg18357908	-0.000150678	1376
	cg12298259	-0.000147092	1377
	cg19748546	0.000140811	1378
	cg20890145	0.000139855	1379
	cg24314662	0.000136607	1380
	cg20338300	-0.000134751	1381
	cg03021417	-0.000129175	1382
	cg04422991	-0.000128442	1383
	cg14656297	-0.000128186	1384
	cg10467997	-0.000126003	1385
	cg27168573	-0.000121213	1386
	cg14505298	-0.00011826	1387
	cg07724309	-0.000116761	1388
	cg19696983	-0.000116736	1389
	cg15012939	-0.000114552	1390
	cg11230471	-0.000113047	1391
	cg24372565	-0.000111988	1392
	cg14890578	0.000111755	1393
	cg24861866	-0.000111454	1394
	cg00134539	0.000109538	1395
	cg24158844	0.000108285	1396
	cg26654519	-0.000107882	1397
	cg00454997	0.000106716	1398
	cg19103704	0.00010659	1399
	cg07817279	0.00010436	1400
	cg21026095	0.000103212	1401
	cg02848750	0.000100581	1402
	cg13729887	9.96743e-05	1403
	cg14370961	9.35226e-05	1404
	cg14564724	9.16926e-05	1405
	cg09411366	9.16633e-05	1406
	cg11607604	-9.15962e-05	1407
	cg01159294	-9.1593e-05	1408
	cg03432464	-9.15198e-05	1409
	cg16242106	9.13626e-05	1410
	cg15802555	9.09889e-05	1411
	cg09185632	-9.05649e-05	1412
	cg07796016	8.94362e-05	1413
	cg01351869	-8.7243e-05	1414
	cg13136824	-8.64977e-05	1415
	cg26376346	8.32729e-05	1416
	cg07460095	8.15413e-05	1417
	cg05413285	8.14688e-05	1418
	cg11647481	8.0764e-05	1419
	cg13902024	-8.03704e-05	1420
	cg02935917	7.90614e-05	1421
	cg23638640	-7.89547e-05	1422
	cg24085606	-7.72908e-05	1423
	cg00653085	7.5494e-05	1424
	cg27370131	7.31424e-05	1425
	cg06063729	-7.29888e-05	1426
	cg01052274	-7.13188e-05	1427
	cg07652982	-7.09383e-05	1428
	cg08818130	6.93701e-05	1429
	cg00687714	6.72879e-05	1430
	cg19217872	6.70375e-05	1431
	cg26035201	-6.6683e-05	1432
	cg27322103	6.57432e-05	1433
	cg03137071	-6.51896e-05	1434
	cg17528325	-6.42749e-05	1435
	cg08741833	-6.34513e-05	1436
	cg12090885	-6.32656e-05	1437
	cg05487005	6.196e-05	1438
	cg05562836	-6.15213e-05	1439
	cg22951342	5.73103e-05	1440
	cg09264112	5.60909e-05	1441
	cg00060061	-5.4721e-05	1442
	cg11176853	-5.43591e-05	1443
	cg11140307	5.27242e-05	1444
	cg14205864	-5.05945e-05	1445
	cg06545361	-4.69778e-05	1446
	cg13494428	-4.65839e-05	1447
	cg03157149	4.42986e-05	1448
	cg07505159	-4.0993e-05	1449
	cg16988262	4.08219e-05	1450
	cg12969998	3.98791e-05	1451
	cg23757446	3.95303e-05	1452
	cg23830037	3.83189e-05	1453
	cg11432797	-3.74938e-05	1454
	cg03922381	-3.59571e-05	1455
	cg05345039	3.52999e-05	1456
	cg04846421	2.96345e-05	1457
	cg21860560	-2.78978e-05	1458
	cg06414605	2.74269e-05	1459
	cg23439277	-2.58832e-05	1460
	cg09672358	2.45701e-05	1461
	cg04200411	1.81182e-05	1462
	cg02733351	9.51409e-06	1463
	cg11262216	-6.51421e-06	1464
	cg03905413	-4.10204e-06	1465
	cg10299667	-3.85725e-06	1466
	cg22327543	3.86472e-07	1467
	cg02051975	-1.93829e-07	1468
