# Supplementary material for: Blood-based epigenome-wide analyses of chronic low-grade inflammation across diverse population cohorts
Source: Cell Genom. 2024 Apr 30;4(5):100544. doi: 10.1016/j.xgen.2024.100544 (PMC11099341; doi:10.1016/j.xgen.2024.100544)
Supplement: Table S12. CpGs and weights for PCA-based predictor, related to Figure 3 [file mmc13.xlsx]

## Sheet: Table S12
Table S12. CpGs and weights for PCA-based predictor, related to Figure 3.
CpGs and betas (weights) for the PCA-based predictor derived from principal component analysis and elastic net regression in Generation Scotland.
	Principal Component	Beta	Rank (based on absolute beta coefficient)
	Intercept	0.252132	-
	PC1373	-4.35204	1
	PC1372	-4.00291	2
	PC1374	-2.65772	3
	PC1304	1.87332	4
	PC1354	1.80169	5
	PC1282	1.71122	6
	PC1370	1.66876	7
	PC1350	1.64309	8
	PC1360	-1.58415	9
	PC26	1.56017	10
	PC1309	1.55835	11
	PC1275	1.55631	12
	PC1366	1.54144	13
	PC1261	1.53543	14
	PC1091	1.48634	15
	PC179	1.44067	16
	PC816	1.43071	17
	PC1235	-1.30137	18
	PC935	1.28311	19
	PC1378	1.28091	20
	PC1033	1.27942	21
	PC1005	-1.27603	22
	PC1066	1.26603	23
	PC350	-1.25445	24
	PC751	-1.2286	25
	PC611	1.22177	26
	PC1265	-1.18881	27
	PC801	1.18757	28
	PC1356	1.17401	29
	PC772	-1.17071	30
	PC1227	-1.15749	31
	PC1320	1.13975	32
	PC1223	-1.13015	33
	PC900	-1.1178	34
	PC200	1.10747	35
	PC707	-1.10727	36
	PC1041	1.10607	37
	PC1310	-1.09909	38
	PC1182	-1.09891	39
	PC1125	1.0931	40
	PC1176	1.08556	41
	PC1100	1.07647	42
	PC942	1.06508	43
	PC1198	1.05972	44
	PC1287	1.05369	45
	PC849	-1.05332	46
	PC693	1.04675	47
	PC4	-1.04322	48
	PC544	1.03042	49
	PC212	-1.02487	50
	PC1150	-1.02335	51
	PC1246	1.01262	52
	PC965	1.00982	53
	PC595	-1.009	54
	PC490	-1.00015	55
	PC25	0.990696	56
	PC1375	-0.989762	57
	PC624	0.983401	58
	PC1312	-0.978528	59
	PC1175	-0.974071	60
	PC1324	-0.971308	61
	PC964	-0.968591	62
	PC52	-0.967774	63
	PC417	0.966048	64
	PC23	0.959144	65
	PC891	-0.940075	66
	PC963	0.93405	67
	PC30	-0.929077	68
	PC41	0.924121	69
	PC317	0.918254	70
	PC1369	-0.916825	71
	PC1253	0.911276	72
	PC107	-0.907297	73
	PC1296	0.906749	74
	PC254	0.904417	75
	PC770	-0.898107	76
	PC65	-0.895349	77
	PC396	0.889042	78
	PC501	0.881524	79
	PC873	0.881241	80
	PC1065	0.869882	81
	PC232	0.863875	82
	PC1363	-0.848401	83
	PC901	-0.846463	84
	PC659	-0.845278	85
	PC178	0.844079	86
	PC69	0.842594	87
	PC1358	-0.842238	88
	PC827	0.842188	89
	PC1359	-0.839363	90
	PC57	-0.829778	91
	PC1240	-0.823228	92
	PC1023	-0.820976	93
	PC242	0.820879	94
	PC1336	-0.819805	95
	PC476	-0.818967	96
	PC1102	-0.817368	97
	PC1053	0.814346	98
	PC1087	0.810989	99
	PC863	-0.804775	100
	PC1341	-0.803772	101
	PC1239	-0.801431	102
	PC677	-0.800836	103
	PC767	0.800121	104
	PC527	-0.797026	105
	PC85	-0.796234	106
	PC1037	-0.792989	107
	PC423	-0.792952	108
	PC618	0.79284	109
	PC49	-0.791737	110
	PC1379	0.788773	111
	PC1200	0.787437	112
	PC914	0.778898	113
	PC636	-0.77768	114
	PC523	-0.777462	115
	PC950	-0.77448	116
	PC291	0.77382	117
	PC28	-0.770303	118
	PC872	0.76671	119
	PC8	0.766334	120
	PC1026	0.76463	121
	PC467	0.763716	122
	PC74	0.762463	123
	PC1342	0.760319	124
	PC1129	0.758182	125
	PC996	-0.746582	126
	PC1371	0.744121	127
	PC1001	0.740216	128
	PC1059	-0.739691	129
	PC1376	-0.738323	130
	PC1179	-0.734226	131
	PC1109	0.733966	132
	PC709	-0.732265	133
	PC276	-0.729624	134
	PC738	0.727587	135
	PC1038	0.725597	136
	PC491	-0.723305	137
	PC295	-0.719564	138
	PC1213	0.719511	139
	PC1242	-0.716845	140
	PC1095	-0.714185	141
	PC640	0.71232	142
	PC21	0.711931	143
	PC1338	0.71123	144
	PC43	0.710957	145
	PC782	0.709427	146
	PC20	0.708434	147
	PC758	-0.708186	148
	PC278	-0.707561	149
	PC1316	0.706659	150
	PC889	0.70636	151
	PC1069	-0.697029	152
	PC429	0.690187	153
	PC355	0.689006	154
	PC1193	0.688933	155
	PC909	-0.68853	156
	PC231	0.680774	157
	PC348	-0.680505	158
	PC802	-0.680296	159
	PC142	0.676632	160
	PC51	-0.67589	161
	PC184	-0.675846	162
	PC1153	0.675759	163
	PC587	0.674846	164
	PC896	0.674579	165
	PC339	0.667145	166
	PC1260	0.662573	167
	PC673	-0.661754	168
	PC788	0.656007	169
	PC114	0.654397	170
	PC441	0.653612	171
	PC13	-0.65275	172
	PC1328	0.647775	173
	PC881	0.646667	174
	PC1123	0.643665	175
	PC240	-0.643646	176
	PC652	0.642818	177
	PC1331	0.642249	178
	PC403	0.63936	179
	PC650	0.637862	180
	PC792	0.634147	181
	PC637	-0.6341	182
	PC1254	0.63283	183
	PC131	-0.630865	184
	PC908	-0.630845	185
	PC219	0.630062	186
	PC175	0.626577	187
	PC91	0.624211	188
	PC918	-0.622889	189
	PC327	-0.622438	190
	PC656	0.619516	191
	PC31	-0.618174	192
	PC915	0.617016	193
	PC978	-0.614819	194
	PC1224	0.614376	195
	PC549	-0.611506	196
	PC877	-0.609309	197
	PC764	-0.609203	198
	PC591	0.608202	199
	PC3	0.607979	200
	PC841	0.605539	201
	PC77	-0.60462	202
	PC198	-0.601381	203
	PC1046	0.600675	204
	PC859	-0.599111	205
	PC762	0.598764	206
	PC646	0.598589	207
	PC281	-0.596258	208
	PC643	0.594716	209
	PC857	-0.593437	210
	PC701	-0.590937	211
	PC88	0.590122	212
	PC860	0.587297	213
	PC781	-0.583981	214
	PC776	-0.583382	215
	PC557	-0.583224	216
	PC361	-0.579775	217
	PC832	-0.579486	218
	PC614	0.579444	219
	PC674	0.576005	220
	PC294	-0.574118	221
	PC953	0.57277	222
	PC623	-0.572762	223
	PC1019	-0.570305	224
	PC460	-0.569493	225
	PC554	0.569138	226
	PC233	0.568275	227
	PC1101	0.568169	228
	PC754	-0.566691	229
	PC250	0.565688	230
	PC823	0.564755	231
	PC1351	0.562762	232
	PC193	-0.56029	233
	PC151	0.55955	234
	PC409	0.559007	235
	PC589	0.558371	236
	PC1367	0.557461	237
	PC862	-0.554885	238
	PC40	-0.55474	239
	PC1318	-0.54901	240
	PC806	0.548662	241
	PC1229	0.547956	242
	PC840	0.546939	243
	PC1262	0.546042	244
	PC1164	0.545607	245
	PC418	0.544019	246
	PC1339	-0.543459	247
	PC9	0.54293	248
	PC362	0.540401	249
	PC534	-0.539331	250
	PC1160	-0.536284	251
	PC886	0.53391	252
	PC960	-0.531622	253
	PC940	-0.530338	254
	PC1097	0.528264	255
	PC494	0.527846	256
	PC427	-0.527044	257
	PC1093	-0.523845	258
	PC1189	-0.522587	259
	PC694	-0.52081	260
	PC748	0.518422	261
	PC753	-0.516461	262
	PC545	-0.514816	263
	PC1317	-0.508904	264
	PC225	0.507606	265
	PC16	0.502593	266
	PC172	-0.499466	267
	PC260	-0.497549	268
	PC613	-0.496336	269
	PC1221	0.495673	270
	PC186	0.489861	271
	PC1185	0.489193	272
	PC1334	-0.488792	273
	PC729	0.487593	274
	PC579	0.487004	275
	PC104	-0.486858	276
	PC1186	0.486133	277
	PC1216	-0.485976	278
	PC367	0.484765	279
	PC703	-0.482646	280
	PC464	0.481389	281
	PC1315	0.481333	282
	PC1184	0.481034	283
	PC682	0.480879	284
	PC310	-0.479712	285
	PC1085	0.477722	286
	PC224	-0.477698	287
	PC283	-0.476018	288
	PC397	-0.473693	289
	PC803	0.473691	290
	PC530	-0.47303	291
	PC1135	0.469681	292
	PC524	-0.467418	293
	PC594	0.46729	294
	PC187	-0.466958	295
	PC326	0.465695	296
	PC1208	0.465197	297
	PC510	-0.464749	298
	PC671	-0.464282	299
	PC152	-0.461323	300
	PC670	-0.460953	301
	PC1364	-0.45961	302
	PC414	0.455117	303
	PC1204	-0.45355	304
	PC747	-0.453446	305
	PC728	0.449689	306
	PC89	-0.448533	307
	PC667	0.448438	308
	PC214	0.447226	309
	PC298	0.445433	310
	PC208	-0.444105	311
	PC724	0.442364	312
	PC399	0.441303	313
	PC481	-0.441054	314
	PC6	0.440439	315
	PC831	0.440121	316
	PC916	-0.440029	317
	PC1222	0.436992	318
	PC1169	0.436768	319
	PC791	0.434124	320
	PC1143	0.434114	321
	PC171	0.433897	322
	PC874	0.433692	323
	PC299	0.429312	324
	PC739	-0.428953	325
	PC1212	-0.427838	326
	PC35	0.4276	327
	PC905	-0.427299	328
	PC500	-0.42728	329
	PC381	-0.426831	330
	PC139	0.424984	331
	PC182	0.424327	332
	PC86	0.424269	333
	PC607	-0.424099	334
	PC562	0.423752	335
	PC1112	-0.422786	336
	PC371	-0.422758	337
	PC660	-0.422538	338
	PC24	-0.422156	339
	PC820	-0.421827	340
	PC1035	0.421075	341
	PC1276	0.4204	342
	PC904	-0.418211	343
	PC779	0.417949	344
	PC796	0.417436	345
	PC812	0.416949	346
	PC1027	-0.416107	347
	PC1293	-0.413435	348
	PC358	0.413315	349
	PC921	-0.413181	350
	PC1297	-0.41299	351
	PC446	0.412937	352
	PC1015	-0.409559	353
	PC959	-0.409534	354
	PC213	0.409065	355
	PC83	-0.408577	356
	PC855	-0.408508	357
	PC22	-0.407959	358
	PC400	-0.40766	359
	PC90	-0.407119	360
	PC140	-0.404524	361
	PC66	-0.403024	362
	PC1021	-0.402408	363
	PC401	0.40114	364
	PC245	0.400581	365
	PC695	0.397546	366
	PC456	0.395974	367
	PC725	-0.395271	368
	PC691	0.395151	369
	PC603	-0.394166	370
	PC48	-0.393866	371
	PC1144	-0.391667	372
	PC404	-0.390896	373
	PC550	-0.390357	374
	PC191	-0.388957	375
	PC1190	-0.388804	376
	PC1289	0.387735	377
	PC70	0.386851	378
	PC911	-0.385079	379
	PC639	-0.384318	380
	PC629	-0.380511	381
	PC64	-0.380456	382
	PC141	0.380362	383
	PC306	0.379207	384
	PC1256	0.378935	385
	PC203	-0.37695	386
	PC628	-0.37601	387
	PC314	-0.375787	388
	PC375	0.375618	389
	PC870	-0.375557	390
	PC778	0.375554	391
	PC132	0.374618	392
	PC261	-0.374125	393
	PC387	-0.374049	394
	PC1166	0.372541	395
	PC681	0.37209	396
	PC850	0.371528	397
	PC449	-0.371427	398
	PC1302	0.370937	399
	PC513	0.365458	400
	PC106	0.365323	401
	PC156	-0.364322	402
	PC617	-0.363717	403
	PC957	-0.36225	404
	PC469	-0.361305	405
	PC977	0.358849	406
	PC1024	0.357828	407
	PC364	0.35695	408
	PC347	0.353446	409
	PC248	-0.35015	410
	PC1250	0.349199	411
	PC1044	0.347577	412
	PC455	0.345653	413
	PC839	0.34553	414
	PC1043	-0.345397	415
	PC435	0.343022	416
	PC922	0.341482	417
	PC558	0.340971	418
	PC218	-0.340764	419
	PC391	0.340487	420
	PC228	0.339996	421
	PC482	-0.339952	422
	PC1349	-0.338714	423
	PC102	-0.33844	424
	PC531	-0.33791	425
	PC356	0.337458	426
	PC851	-0.336645	427
	PC744	0.336612	428
	PC307	0.335851	429
	PC1121	0.335449	430
	PC108	0.334812	431
	PC428	-0.333584	432
	PC717	0.333325	433
	PC974	0.332908	434
	PC405	-0.332802	435
	PC160	-0.332004	436
	PC760	0.331628	437
	PC144	-0.331402	438
	PC416	-0.329035	439
	PC486	-0.326612	440
	PC374	0.32646	441
	PC497	-0.324505	442
	PC954	-0.323518	443
	PC563	0.323404	444
	PC967	0.323153	445
	PC1070	-0.323018	446
	PC302	0.322491	447
	PC363	0.322058	448
	PC968	0.322054	449
	PC835	0.320956	450
	PC1352	-0.320411	451
	PC666	-0.319954	452
	PC226	-0.319644	453
	PC1280	0.317739	454
	PC581	-0.316297	455
	PC882	0.316091	456
	PC150	-0.315898	457
	PC564	0.315269	458
	PC951	0.315173	459
	PC7	0.314059	460
	PC612	0.313894	461
	PC1161	-0.312266	462
	PC432	0.311968	463
	PC815	-0.310678	464
	PC209	-0.310603	465
	PC112	-0.30931	466
	PC1010	-0.308959	467
	PC269	0.30782	468
	PC620	0.307291	469
	PC669	-0.306179	470
	PC826	0.304418	471
	PC876	-0.304344	472
	PC111	0.303911	473
	PC1267	0.303324	474
	PC1281	-0.302345	475
	PC705	-0.302013	476
	PC252	0.300886	477
	PC78	-0.30031	478
	PC138	-0.298811	479
	PC793	-0.298587	480
	PC1355	0.298338	481
	PC756	0.297744	482
	PC690	-0.296581	483
	PC331	-0.294886	484
	PC33	0.29487	485
	PC163	-0.292082	486
	PC593	0.291375	487
	PC1201	0.290831	488
	PC1263	-0.290766	489
	PC1247	-0.290502	490
	PC522	0.290434	491
	PC895	-0.29013	492
	PC392	0.289815	493
	PC899	-0.289731	494
	PC945	-0.289556	495
	PC1103	-0.289295	496
	PC520	0.288238	497
	PC608	0.285342	498
	PC97	-0.284951	499
	PC205	0.28484	500
	PC1140	0.281457	501
	PC234	-0.28123	502
	PC570	-0.281033	503
	PC794	-0.280922	504
	PC1205	0.280896	505
	PC861	-0.280319	506
	PC128	-0.278765	507
	PC1300	0.276826	508
	PC75	0.276822	509
	PC1301	-0.276328	510
	PC875	0.276215	511
	PC165	0.274726	512
	PC692	-0.27464	513
	PC1333	0.274274	514
	PC837	0.272655	515
	PC571	0.272131	516
	PC532	0.271981	517
	PC1273	0.271413	518
	PC936	0.271206	519
	PC454	-0.270619	520
	PC133	0.270116	521
	PC676	-0.269034	522
	PC514	0.268758	523
	PC84	0.268548	524
	PC197	0.268497	525
	PC1098	-0.267579	526
	PC768	-0.265371	527
	PC221	-0.264745	528
	PC286	-0.261711	529
	PC1274	0.261564	530
	PC173	0.260981	531
	PC127	-0.260669	532
	PC352	-0.260198	533
	PC1060	-0.259361	534
	PC1018	-0.258992	535
	PC580	-0.258311	536
	PC1120	0.258306	537
	PC385	-0.256742	538
	PC649	0.256713	539
	PC586	-0.255963	540
	PC818	0.255741	541
	PC697	0.255308	542
	PC847	-0.254999	543
	PC836	0.253678	544
	PC73	0.25292	545
	PC910	0.252842	546
	PC606	0.251659	547
	PC204	0.250785	548
	PC664	-0.247517	549
	PC799	-0.247026	550
	PC370	0.246742	551
	PC808	-0.246314	552
	PC734	0.246275	553
	PC722	0.245067	554
	PC461	0.243572	555
	PC58	0.243396	556
	PC76	-0.243355	557
	PC12	-0.242413	558
	PC235	-0.241968	559
	PC284	0.239267	560
	PC44	0.237182	561
	PC721	0.236525	562
	PC540	-0.236147	563
	PC568	-0.235782	564
	PC1243	0.235699	565
	PC719	0.235011	566
	PC1009	0.234159	567
	PC1040	0.234051	568
	PC627	-0.233564	569
	PC330	-0.233107	570
	PC113	0.232738	571
	PC202	0.232619	572
	PC103	0.231544	573
	PC262	0.230761	574
	PC2	0.230133	575
	PC1162	0.230051	576
	PC81	0.229882	577
	PC943	0.229776	578
	PC180	-0.229202	579
	PC774	0.228454	580
	PC845	-0.228121	581
	PC1073	-0.227749	582
	PC1088	0.227058	583
	PC1266	0.225684	584
	PC303	0.22519	585
	PC277	-0.22507	586
	PC846	-0.224643	587
	PC415	0.224625	588
	PC480	0.223804	589
	PC72	0.223317	590
	PC714	0.221329	591
	PC752	-0.22067	592
	PC253	0.220506	593
	PC470	-0.220335	594
	PC67	0.220031	595
	PC867	0.218718	596
	PC251	-0.218122	597
	PC322	0.217753	598
	PC147	-0.217528	599
	PC653	0.217468	600
	PC258	0.216777	601
	PC1036	-0.216772	602
	PC822	0.216195	603
	PC289	0.215219	604
	PC995	0.215174	605
	PC771	0.214646	606
	PC36	0.211704	607
	PC264	0.209835	608
	PC746	-0.207235	609
	PC948	0.207121	610
	PC190	0.205331	611
	PC685	-0.204046	612
	PC59	-0.203751	613
	PC87	-0.202878	614
	PC1181	0.202785	615
	PC731	0.202163	616
	PC1127	0.202023	617
	PC174	0.200154	618
	PC493	0.199458	619
	PC795	0.199108	620
	PC369	-0.199005	621
	PC61	0.198674	622
	PC884	0.197307	623
	PC1343	0.196964	624
	PC135	0.196764	625
	PC1149	-0.196375	626
	PC742	0.196024	627
	PC539	-0.195173	628
	PC388	0.194319	629
	PC766	0.193563	630
	PC445	-0.192326	631
	PC1012	-0.19159	632
	PC223	-0.191355	633
	PC337	0.191037	634
	PC365	0.190107	635
	PC880	-0.189748	636
	PC79	0.189039	637
	PC373	-0.188469	638
	PC137	0.187829	639
	PC27	0.186276	640
	PC991	0.185908	641
	PC15	0.184208	642
	PC688	-0.183669	643
	PC462	-0.183444	644
	PC708	0.183276	645
	PC543	-0.181559	646
	PC117	0.181064	647
	PC499	0.181007	648
	PC492	0.180724	649
	PC525	-0.180031	650
	PC384	0.179663	651
	PC424	0.178192	652
	PC1298	-0.178144	653
	PC632	-0.177479	654
	PC599	0.177124	655
	PC1042	0.177008	656
	PC458	0.176967	657
	PC149	0.176836	658
	PC1154	0.176488	659
	PC71	-0.175333	660
	PC181	0.174152	661
	PC566	0.173901	662
	PC124	0.173112	663
	PC807	0.17193	664
	PC199	0.171765	665
	PC1006	-0.171702	666
	PC655	-0.171197	667
	PC448	-0.170359	668
	PC575	0.169879	669
	PC63	0.169421	670
	PC93	0.167857	671
	PC426	-0.166927	672
	PC1238	-0.16614	673
	PC340	0.165324	674
	PC1171	-0.1652	675
	PC17	-0.164774	676
	PC308	-0.164147	677
	PC201	-0.164064	678
	PC735	0.163194	679
	PC271	-0.162017	680
	PC633	0.161302	681
	PC546	-0.161104	682
	PC907	0.160471	683
	PC249	0.160179	684
	PC1361	-0.158219	685
	PC852	0.156716	686
	PC1139	-0.156367	687
	PC704	0.155087	688
	PC1081	-0.154932	689
	PC662	-0.154399	690
	PC733	-0.15387	691
	PC730	0.15318	692
	PC14	-0.152759	693
	PC939	-0.152196	694
	PC529	0.150557	695
	PC1074	-0.149543	696
	PC645	0.14845	697
	PC38	-0.148213	698
	PC548	-0.147492	699
	PC625	-0.147434	700
	PC1145	-0.147416	701
	PC116	-0.146084	702
	PC1142	-0.146038	703
	PC257	0.145323	704
	PC1	0.143116	705
	PC1291	-0.142765	706
	PC211	-0.142714	707
	PC1203	-0.142621	708
	PC775	-0.142206	709
	PC189	0.141905	710
	PC168	0.140313	711
	PC813	0.140087	712
	PC1290	0.138655	713
	PC19	-0.137887	714
	PC357	0.137605	715
	PC126	-0.13741	716
	PC585	-0.137064	717
	PC740	-0.135626	718
	PC1168	0.135221	719
	PC344	0.135091	720
	PC989	-0.134495	721
	PC473	0.134376	722
	PC1167	0.133729	723
	PC560	-0.133638	724
	PC290	0.133043	725
	PC170	-0.131214	726
	PC961	0.130559	727
	PC1117	-0.129979	728
	PC377	-0.129011	729
	PC1191	-0.128607	730
	PC1305	-0.127896	731
	PC157	-0.126244	732
	PC472	-0.126107	733
	PC256	-0.125523	734
	PC39	-0.122809	735
	PC134	0.122486	736
	PC1056	-0.120346	737
	PC94	-0.120174	738
	PC726	0.118791	739
	PC553	-0.118063	740
	PC153	-0.117932	741
	PC573	-0.116864	742
	PC702	0.116778	743
	PC894	0.116227	744
	PC323	0.115381	745
	PC259	0.115242	746
	PC60	-0.114418	747
	PC1045	-0.113863	748
	PC1332	-0.113535	749
	PC32	-0.113116	750
	PC980	0.112684	751
	PC1148	0.112132	752
	PC266	0.111898	753
	PC119	-0.110974	754
	PC517	0.110447	755
	PC241	-0.109678	756
	PC749	-0.109493	757
	PC1110	-0.108694	758
	PC528	-0.108399	759
	PC750	-0.108197	760
	PC292	-0.108003	761
	PC1292	0.107728	762
	PC422	0.107527	763
	PC805	0.106347	764
	PC1295	-0.105969	765
	PC711	0.10552	766
	PC1272	0.10521	767
	PC37	-0.104115	768
	PC741	0.103398	769
	PC50	0.102757	770
	PC757	0.102755	771
	PC110	0.10229	772
	PC1034	-0.101548	773
	PC1008	-0.100212	774
	PC588	0.0999501	775
	PC828	-0.0999095	776
	PC440	-0.0998663	777
	PC122	-0.0985047	778
	PC329	0.09841	779
	PC651	-0.0983519	780
	PC848	-0.0981784	781
	PC177	-0.096868	782
	PC222	0.0968556	783
	PC207	0.0967524	784
	PC433	-0.0963741	785
	PC419	0.0962265	786
	PC811	0.0938899	787
	PC1126	0.0938339	788
	PC790	0.0926331	789
	PC166	-0.0921987	790
	PC516	-0.0918091	791
	PC101	-0.0909035	792
	PC53	-0.0897395	793
	PC468	0.0894885	794
	PC346	-0.0892903	795
	PC773	-0.0887324	796
	PC1017	0.0877942	797
	PC785	-0.0876101	798
	PC596	-0.0869409	799
	PC1002	0.085448	800
	PC755	0.0844541	801
	PC932	0.0835487	802
	PC1082	-0.083489	803
	PC1022	-0.0830702	804
	PC777	-0.0825369	805
	PC713	0.0817448	806
	PC383	0.0810025	807
	PC537	0.0797446	808
	PC970	-0.0790626	809
	PC293	-0.0789083	810
	PC169	-0.0775697	811
	PC130	0.0769125	812
	PC336	-0.0767914	813
	PC99	-0.0762822	814
	PC506	-0.0752936	815
	PC605	0.0747081	816
	PC125	0.0742476	817
	PC393	-0.0740077	818
	PC185	0.0734688	819
	PC351	-0.0728848	820
	PC1319	-0.0722791	821
	PC689	-0.072134	822
	PC547	-0.071193	823
	PC285	-0.0697374	824
	PC1211	0.0696506	825
	PC1156	0.0696366	826
	PC716	-0.0685974	827
	PC1141	-0.0679434	828
	PC616	-0.067633	829
	PC1207	0.0657574	830
	PC686	-0.0653019	831
	PC1188	-0.064462	832
	PC158	0.0634389	833
	PC230	-0.0633399	834
	PC715	-0.0628524	835
	PC453	0.0610921	836
	PC928	0.0590486	837
	PC316	0.0589197	838
	PC930	0.0586087	839
	PC1057	0.0568173	840
	PC42	0.0566754	841
	PC34	-0.0557471	842
	PC1323	-0.0549236	843
	PC215	0.0543724	844
	PC238	-0.0540115	845
	PC463	0.0540078	846
	PC929	-0.0537191	847
	PC983	0.0527368	848
	PC1152	0.051994	849
	PC335	0.0506401	850
	PC600	-0.0504668	851
	PC1064	0.0501158	852
	PC474	0.050099	853
	PC1225	0.0500483	854
	PC1155	0.0500116	855
	PC1299	-0.0498968	856
	PC45	0.0495459	857
	PC971	-0.0491213	858
	PC1209	-0.048798	859
	PC236	0.0486916	860
	PC644	0.0485915	861
	PC333	-0.048205	862
	PC485	-0.046034	863
	PC783	-0.0459161	864
	PC55	0.04574	865
	PC1196	0.04451	866
	PC154	-0.0442229	867
	PC1078	-0.0436258	868
	PC1104	0.0434733	869
	PC10	-0.0429549	870
	PC1170	0.0425379	871
	PC1106	-0.0418748	872
	PC1136	0.0415819	873
	PC155	-0.0413571	874
	PC569	0.0411388	875
	PC1063	-0.0409531	876
	PC887	0.0407456	877
	PC483	-0.0403329	878
	PC577	-0.0399723	879
	PC121	0.0392909	880
	PC431	0.0384821	881
	PC1032	-0.03758	882
	PC183	0.0356459	883
	PC542	-0.0350187	884
	PC864	-0.0332178	885
	PC800	0.0330161	886
	PC699	-0.0323037	887
	PC380	0.0318828	888
	PC1249	-0.0316003	889
	PC382	-0.0303814	890
	PC273	0.0300599	891
	PC1124	0.0297587	892
	PC1128	0.0296578	893
	PC319	-0.0296489	894
	PC1014	-0.0294169	895
	PC720	0.029311	896
	PC903	0.0283939	897
	PC109	-0.0278249	898
	PC145	0.0277803	899
	PC457	0.0268923	900
	PC98	-0.0261765	901
	PC865	0.0255095	902
	PC998	-0.0251936	903
	PC626	0.0249197	904
	PC442	0.0247267	905
	PC447	0.0245718	906
	PC538	-0.0242843	907
	PC925	0.0239976	908
	PC1345	-0.0239598	909
	PC349	0.0231482	910
	PC798	0.0230618	911
	PC789	-0.0226027	912
	PC438	0.0210998	913
	PC518	0.0199943	914
	PC229	0.0198268	915
	PC360	-0.0187194	916
	PC80	0.0174296	917
	PC809	0.0173499	918
	PC443	-0.0170864	919
	PC210	0.0169195	920
	PC979	-0.0167191	921
	PC578	0.0163133	922
	PC541	-0.0143947	923
	PC609	-0.0133546	924
	PC567	-0.0129262	925
	PC710	-0.01193	926
	PC338	-0.0119242	927
	PC598	-0.0117927	928
	PC683	0.011648	929
	PC389	0.0109594	930
	PC312	0.00973839	931
	PC394	0.00837017	932
	PC619	-0.00759966	933
	PC1137	-0.00700759	934
	PC972	-0.00600895	935
	PC11	0.00574611	936
	PC478	-0.00546959	937
	PC678	0.00468695	938
	PC192	-0.0035089	939
	PC280	-0.00133398	940
	PC1055	-0.00125451	941
	PC402	0.000507355	942
	PC885	-0.000440885	943
