# Supplementary material for: Blood-based epigenome-wide analyses of chronic low-grade inflammation across diverse population cohorts
Source: Cell Genom. 2024 Apr 30;4(5):100544. doi: 10.1016/j.xgen.2024.100544 (PMC11099341; doi:10.1016/j.xgen.2024.100544)
Supplement: Table S13. Summary data for Generation Scotland data, related to Figure 4 [file mmc14.xlsx]

## Sheet: Table S12
Table S12. Summary data for Generation Scotland data, related to Figure 4.
Summary data for covariates used within epigenome-wide analyses in Generation Scotland.
	Trait	Units	N	Mean	SD
	Age	years	17936	47.5	14.9
	Alcohol Consumption	units/week	16292	10.9	12.7
	Body Mass Index	kg/m2	17825	26.7	5.2
	DNAm smoking score (EpiSmokEr)	-	17936	1.4	4.3
	B Cells	%	17936	6	2.8
	CD4+T Cells	%	17936	18	5.7
	CD8+T Cells	%	17936	4.5	4
	Granulocytes	%	17936	59.1	8.6
	Monocyte Cells	%	17936	6.3	2.3
	Natural Killer Cells	%	17936	5.6	4.5
	Genetic Component 1	-	17930	2.0136e-05	0.00705476
	Genetic Component 2	-	17930	-2.25991e-05	0.00707882
	Genetic Component 3	-	17930	1.06763e-05	0.00705849
	Genetic Component 4	-	17930	2.58642e-06	0.00704894
	Genetic Component 5	-	17930	1.21473e-05	0.00708483
	Genetic Component 6	-	17930	-6.03258e-06	0.00707382
	Genetic Component 7	-	17930	6.9597e-06	0.00708621
	Genetic Component 8	-	17930	7.81484e-06	0.00706014
	Genetic Component 9	-	17930	-1.28831e-06	0.00701963
	Genetic Component 10	-	17930	-9.0034e-06	0.00686621
	Genetic Component 11	-	17930	-2.02791e-05	0.00707895
	Genetic Component 12	-	17930	1.15526e-05	0.00721751
	Genetic Component 13	-	17930	-1.596e-05	0.00702277
	Genetic Component 14	-	17930	-5.77621e-06	0.00723833
	Genetic Component 15	-	17930	-1.82723e-05	0.00709806
	Genetic Component 16	-	17930	-4.51156e-06	0.00710592
	Genetic Component 17	-	17930	2.76664e-05	0.00710489
	Genetic Component 18	-	17930	6.53255e-07	0.00711512
	Genetic Component 19	-	17930	5.58691e-06	0.00711017
	Genetic Component 20	-	17930	-7.99279e-06	0.00708295
			N	Median	IQR
	Education	11-category ordinal variable	16953	4	3
	Scottish Index of Multiple Deprivation	rank	16839	4331	3109.5
			N	N-Female	%-Female
	Sex	-	17936	10536	0.587
