# Supplementary material for: Blood-based epigenome-wide analyses of chronic low-grade inflammation across diverse population cohorts
Source: Cell Genom. 2024 Apr 30;4(5):100544. doi: 10.1016/j.xgen.2024.100544 (PMC11099341; doi:10.1016/j.xgen.2024.100544)
Supplement: Table S14. Associations between blood CRP and covariates in Generation Scotland, related to Figure 2 [file mmc15.xlsx]

## Sheet: Table S14
Table S14. Associations between blood CRP and covariates in Generation Scotland, related to Figure 2.
Associations between the logarithm of CRP levels and covariates in Generation Scotland.
	Trait	Units	N	Beta	SE	p	Model
	Body Mass Index	kg/m2	17825	0.450629	0.00759254	0	Linear Regression
	Age	years	17936	0.178365	0.00818148	5.07617e-104	Linear Regression
	Education	11-category ordinal variable	16953	-0.135051	0.00844798	4.16897e-57	Linear Regression
	DNAm smoking score (EpiSmokEr)	-	17936	0.123431	0.0082378	1.90138e-50	Linear Regression
	Granulocytes	%	17936	0.119372	0.00824114	2.79167e-47	Linear Regression
	Scottish Index of Multiple Deprivation	rank	16839	-0.120609	0.008481	1.24622e-45	Linear Regression
	CD8+T Cells	%	17936	-0.11001	0.0082484	2.19439e-40	Linear Regression
	B Cells	%	17936	-0.0679416	0.00827368	2.32594e-16	Linear Regression
	CD4+T Cells	%	17936	-0.0597496	0.0082772	5.46352e-13	Linear Regression
	Genetic Component 7	-	17930	0.0447695	0.00828247	6.55161e-08	Linear Regression
	Alcohol Consumption	units/week	16292	-0.0337108	0.00865084	9.78535e-05	Linear Regression
	Monocyte Cells	%	17936	0.0286553	0.00828646	0.000545291	Linear Regression
	Genetic Component 6	-	17930	-0.0232824	0.0082874	0.00496909	Linear Regression
	Genetic Component 15	-	17930	-0.0224159	0.00828753	0.00684161	Linear Regression
	Genetic Component 19	-	17930	-0.0214833	0.00828767	0.00954427	Linear Regression
	Natural Killer Cells	%	17936	-0.0185866	0.00828806	0.0249365	Linear Regression
	Genetic Component 8	-	17930	-0.018521	0.00828807	0.0254523	Linear Regression
	Genetic Component 17	-	17930	-0.0173087	0.00828821	0.0367798	Linear Regression
	Genetic Component 3	-	17930	-0.0167904	0.00828827	0.0428001	Linear Regression
	Genetic Component 14	-	17930	-0.0142801	0.00828854	0.0849295	Linear Regression
	Genetic Component 1	-	17930	0.0141378	0.00828855	0.0880804	Linear Regression
	Genetic Component 11	-	17930	-0.0125363	0.00828869	0.130436	Linear Regression
	Genetic Component 16	-	17930	-0.011835	0.00828875	0.153355	Linear Regression
	Genetic Component 18	-	17930	0.0102534	0.00828887	0.216099	Linear Regression
	Genetic Component 9	-	17930	-0.00919606	0.00828894	0.267256	Linear Regression
	Genetic Component 5	-	17930	-0.00854631	0.00828898	0.302534	Linear Regression
	Genetic Component 4	-	17930	-0.00671418	0.00828907	0.417949	Linear Regression
	Genetic Component 10	-	17930	-0.00504881	0.00828914	0.542474	Linear Regression
	Genetic Component 12	-	17930	-0.00353134	0.00828918	0.670099	Linear Regression
	Genetic Component 20	-	17930	0.00333861	0.00828918	0.687124	Linear Regression
	Genetic Component 13	-	17930	0.00272253	0.0082892	0.742581	Linear Regression
	Genetic Component 2	-	17930	0.000624909	0.00828922	0.939907	Linear Regression
	Trait	Units	N	Beta	SE	p	Model
	Sex	-	17936	-0.194415	0.0167741	5.96024e-31	Logistic Regression
	Trait	Units	N	F-statistic	-	p	Model
	Batch	-	17936	1.709	-	2.36e-06	ANOVA
