# Supplementary material for: Blood-based epigenome-wide analyses of chronic low-grade inflammation across diverse population cohorts
Source: Cell Genom. 2024 Apr 30;4(5):100544. doi: 10.1016/j.xgen.2024.100544 (PMC11099341; doi:10.1016/j.xgen.2024.100544)
Supplement: Table S15. Summary data for LBC1936 phenotypes, related to Figure 4 [file mmc16.xlsx]

## Sheet: Table S15
Table S15. Summary data for LBC1936 phenotypes, related to Figure 4.
Summary data for 21 cardiometabolic and fitness variables, 4 self-report disease variables and all-cause mortality at age 73 (or Wave 2) of the Lothian Birth Cohort 1936, which served as the test sample in health outcome association tests.
	Continuous
	Variable	Units	N	Mean	SD
	Activated Partial Thromboplastin Time	seconds	775	31.1	4.1
	Alcohol Consumption	units/week	677	13.8	14.8
	Body Mass Index	kg/m2	756	27.9	4.3
	Creatinine	µmol/L	753	80.3	25.1
	Diastolic Blood Pressure	mmHg	756	78.8	10
	Education	years	756	10.8	1.1
	Forced Expiratory Rate	L/min	749	77.3	11.8
	Forced Expiratory Volume in 1 second	L	749	2.3	0.7
	Forced Vital Capacity	L	749	3.1	0.9
	Grip Strength - Left Hand	kg	753	27.5	9.2
	Grip Strength - Right Hand	kg	754	28.6	9.2
	HbA1c (DCCT)	%	753	5.8	0.7
	HDL Cholesterol	mmol/L	752	1.5	0.4
	Peak Expiratory Rate	L/min	749	347.2	127.4
	Platelet Count	10^9 cells/L	750	244.9	59.5
	Prothrombin time	seconds	752	12.5	4.7
	Scottish Index of Multiple Deprivation	rank	756	5325.1	7943.4
	Six Metre Walk	seconds	750	4.4	1.2
	Systolic Blood Pressure	mmHg	756	150.6	19.2
	Townsend's Disability Scale	score	755	1.1	2.1
	Triglycerides	mmol/L	752	1.7	0.8
	Cardiometabolic Disease Outcomes
	Variable	Units	N	N-Yes (Self-report diagnosis)	%-Yes (Self-report diagnosis)
	Cardiovascular Disease (Self-report lifetime history)	-	756	224	29.6
	Hypertension (Self-reported lifetime history)	-	756	378	50
	Stroke (Self-report lifetime history)	-	756	49	6.5
	Type 2 Diabetes (Self-report lifetime history)	-	756	84	11.1
	Longitudinal
	Variable	Units	N	N-Died	Mean time-to-event, SD
	All-cause mortality	-	756	159	5.8, 2.4
